# Supplementary material for: Sex differences in Alzheimer’s disease: a systematic review of two decades of neuroimaging research
Source: Br J Radiol. 2026 Jan 16;99(1180):702–13. doi: 10.1093/bjr/tqag011 (PMC13070646; doi:10.1093/bjr/tqag011)
Supplement: tqag011_Supplementary_Data [file tqag011_supplementary_data.zip]

Archive with 12 entries (12 files):
- Table S8.xlsx
- Table S9.xlsx
- Table S10.xlsx
- Table S2.docx
- Table S3.xlsx
- Table S4.xlsx
- Table S5.xlsx
- Table S6.xlsx
- Table S7.xlsx
- Table S1A.xlsx
- Table S1B.xlsx
- Appendix S1 - Systematic Review Search Methods.docx
