# Supplementary material for: Sex differences in Alzheimer’s disease: a systematic review of two decades of neuroimaging research
Source: Br J Radiol. 2026 Jan 16;99(1180):702–13. doi: 10.1093/bjr/tqag011 (PMC13070646; doi:10.1093/bjr/tqag011)
Supplement: tqag011_Supplementary_Data [file tqag011_supplementary_data.zip › Table S8.xlsx]

## Sheet: Life Style
Table S8: Summary of reviewed manuscripts and their findings related to lifestyle factors as AD risk factors.
First author year	# Participants	Female (%)	Age (mean)	MRI	Aβ-PET	Tau-PET	FDG-PET	Brief Summary of Manuscripts and Sex-Related Findings
Palta 2021	252	0.6865	64.1	1	1	1		Examined sex differences in tau burden, and whether tau differences depend on Aβ burden; found females had higher tau burden in specific regions.
Chu 2024	442	0.62	64.51	1	1	1		Investigated links between nutrition and frailty and AD plasma biomarkers in amyloid-positive cognitively normal adults; found sex-specific relationships.
Rahman 2020	121	0.702	53	1	1		1	Investigated sex differences in biomarkers of late-onset AD risk via Aβ PET, FDG PET and MRI; found sex differences in Aβ PET, FDG PET, and brain volumes.
Vemuri 2016	393	0.38	78.6	1	1		1	Investigated the effect of multiple variables on AD biomarker trajectories using longitudinal imaging data; found no sex differences.
Sauty 2023	1502	0.467	73.87	1	1			Analyzed sex-dependence of onset and pace of brain atrophy in AD and healthy aging; females have faster atrophy rates in certain brain regions.
Caldwell 2017	742	0.484	71.59	1	1			Investigated the moderating effect of sex on amyloid and AD related verbal learning deficits and hippocampal volume changes; sex differences observed.
Akinci 2022	921	0.617	62.7	1	1			Investigated associations with COVID-19 confinement symptoms; found amyloid and IL-6 levels linked to COVID-19 anxious-depressive symptoms in women.
Gottesman 2017	322	0.575	75.8	1	1			Studied intracranial atherosclerotic disease associations with Aβ; found males have stronger links between midlife vascular risk factors and late-life amyloid.
Walker 2018	339	0.56	75	1	1			Examined mid and late life inflammatory markers and amyloid; found sex-dependent associations as C-reactive protein (CRP) was linked to amyloid in males.
Gottesman 2020	300	0.56	75.8	1	1			Examined the association between intracranial atherosclerotic disease and brain β-amyloid; did not find sex-based differences.
Iwata 2018	383	0.530026	73.11	1	1			Studied longitudinal cognitive decline in Japanese MCI patients; found women with MCI declined faster than men.
McCluskey 2018	112	1	69.2	1	1			Studied amyloid and subjective cognition in cognitively normal females; did not report findings on sex differences; sample was entirely female.
Dolatshahi 2025	98	0.653	49.4	1	1			Investigated relationships between obesity and abdominal adiposity and neuroinflammation; found sex differences in correlations with BMI.
DenHeijer 2004	6056	0.59	69	1		1		Investigated relationship between estrogen receptor α gene variations and brain volumes; found women with 'p' or 'x' alleles had smaller amygdala volumes.
Subramaniapillai 2022	21308	0.502	63.84	1				Explored how cardiometabolic risk factors (CMRs) interact with sex and APOE4; found sex differences between brain age gap and all CMRs.
Reas 2024	416	0.5961	76.4	1				Conducted sex-stratified analyses of effects of APOE on brain microstructure; found differences in entorhinal/cingulum microstructure by APOE genotype in females.
Damoiseaux 2012	131	0.54	70.6	1				Examined if the effect of APOE genotype on functional connectivity is sex-mediated; found female ε4 carriers have reduced DMN connectivity.
Morrison 2024	2119	0.465	73.23	1				Examined sex differences in relationship with risk factors, WMHs, and cognition; found sex differences in WMH progression in occipital lobe.
Aditya 2017	142	0.5	77	1				Developed machine learning scale to quantify dementia severity using non-image data; found sex-specific influences of education and socio-economic status.
Chen 2024	35035	0.53	63.6	1				Studied effects of age, APOE, and environment on brain; found sex-specific APOE-ε4 effects on amygdala and cerebellum, plus age-sex interactions.
Wugalter 2024	171	1	59.4	1				Investigated the roles of endogenous estrogens and APOE4 carrier status with brain volumes; found E1 and E2 are associations with brain volume.
Ambikairajah 2024	207595	1	56.25	1				Investigated HRT's effects on brain health; found lower brain volumes in APOE e4/e4 users, noting sex-specific risks.
Gold 2010	57	1	58.75	1				Investigated white matter microstructural declines in presymptomatic AD; found decreased white matter integrity in high AD-risk versus low-risk women.
Shekhtman 2024	204	0.6	59.44	1				Examined sex-mediated associations between abdominal fat and cognition and brain volumes; found sex-specific link between fat and brain health.
Calvo 2023	47	0.49	76.85	1				Studied gray matter volume as a cognitive reserve indicator in bilinguals with MCI; found no significant sex-based differences.
Gonzales 2024	2667	0.5605	64.02	1				Examined sleep duration and brain MRI measures; did not find sex-based differences.
MacPherson 2021	19184	0.517	53.8	1				Investigated associations between diet quality and midlife brain volume; found a strong interaction between sex and diet quality on brain volume.
Younan 2021	1365	1	77.9	1				Examined if exposure to PM2.5 (particulate matter with diameters < 2.5 μm) contributes to brain atrophy in females; exposure to PM2.5 increases AD risk.
Thurston 2024	222	1	59.2	1				Studied the relationship between reproductive hormones and WMH volumes in midlife women; found reproductive hormones are related to WMH volumes.
Subramaniapillai 2024	1120	0.48	71.78	1				Explored cardiometabolic risk and brain age; found sex differences and links to menopause in females.
Biechele 2024	64	0.57	70.5		1	1		Explored sex and obesity effects on translocator protein (TSPO)-PET; found females showed higher mean cortical TSPO-PET z-scores.
Wang 2024	387	0.57	72.2		1	1		Investigated sex-based effects of obesity on tau/amyloid PET and cognition; found sex differences between obesity and cognition.
GonzÃ¡lez 2024	354	0.51	53.3		1	1		Evaluated associations of physical activity with Aβ and tau; found higher midlife activity is linked to lower tau in men in certain regions.
Gustavsson 2023	416000000	0.54	Unstated		1			Investigated and provided global estimates of AD prevalence, stratified by sex; found a higher weighted global mean for women.
Iaccarino 2021	18178	0.513	75.8		1			Examined the association between air pollution and amyloid PET positivity; did not find sex differences between males and females.
