# Supplementary material for: Sex differences in Alzheimer’s disease: a systematic review of two decades of neuroimaging research
Source: Br J Radiol. 2026 Jan 16;99(1180):702–13. doi: 10.1093/bjr/tqag011 (PMC13070646; doi:10.1093/bjr/tqag011)
Supplement: tqag011_Supplementary_Data [file tqag011_supplementary_data.zip › Table S9.xlsx]

## Sheet: Machine Learning
Table S9: Summary of reviewed manuscripts and their findings related to Machine Learning.
First author year	# Participants	Female (%)	Age (mean)	MRI	Aβ-PET	Tau-PET	FDG-PET	Brief Summary of Manuscripts and Sex-Related Findings
Ma 2024	1071	0.46	75.2	1	1	1	1	Investigated sex-dependent effects of APOE; found sex moderates the rate of cognitive decline associated with APOE4 genotype.
Blum 2023	3024	0.37	50.09	1	1	1	1	Evaluated optimized controls-based denoising (CODE) on structural brain MRI data; sex differences were not explicitly discussed.
Sauty 2023	1502	0.467	73.87	1	1			Analyzed sex-dependence of onset and pace of brain atrophy in AD and healthy aging; females have faster atrophy rates in certain brain regions.
Lee 2024	1078	0.464	66.08	1	1			Examined how sex modifies the effects of imaging and CSF biomarkers on AD, finding several significant sex differences.
Wang 2023	72	0.685	74.8	1	1			Examined the role of age, sex, and education in association to WMH and Aβ deposition; found that sex is the strongest predictor of Aβ deposition.
Kimura 2023	122	0.557	75.5	1	1			Predicted amyloid positivity using machine learning with wearable data; Sex is used as a predictor, and its significance varied across the models.
Hwang 2023	881	0.39	71.3	1	1			Developed a deep generative model to predict preclinical AD; included sex as a predictive variable.
Yuan 2023	1730	0.449	73.81	1	1			Characterized the algorithmic fairness of prediction models for AD progression; found models met sex fairness metrics, except for in transitions.
Klingenberg 2023	432	0.5	74.31	1	1			Examined a state-of-the-art AD classifier for potential sex bias; the classifier performed significantly better for females than for males.
Beheshti 2021	1280	0.5	72.59	1			1	Explored sex differences in metabolic brain-age from fluorodeoxyglucose PET; found healthy females showed younger metabolic brain age than males.
Malpetti 2017	507	0.564	74.3	1			1	Examined sex differences in brain metabolic activity; found sex differences in correlations between education and brain hypometabolism.
Subramaniapillai 2022	21308	0.502	63.84	1				Explored how cardiometabolic risk factors (CMRs) interact with sex and APOE4; found sex differences between brain age gap and all CMRs.
Hammonds 2024	344	0.573	70.3	1				Analyzed gender fairness in deep learning prediction of AD from MRI; did not find significant sex differences in classification ability of subgroups.
Aditya 2017	142	0.5	77	1				Developed machine learning scale to quantify dementia severity using non-image data; found sex-specific influences of education and socio-economic status.
Li 2017	13534	0.55	Unstated	1				Explored the association between BDNF gene variants and AD; suggests BDNF as a female-specific risk gene.
Racine 2016	175	0.7	55.9	1				Investigated a biomarker panel reflecting co-occurring pathology for early detection of AD; found female sex is associated with improved cognition.
Pelka 2020	744	0.4	64	1				Proposed a method to detect aMCI using MRI, biological sex, and APOE; used sex as a predictive variable in machine learning algorithm.
Choi 2024	2415	0.6	73.1	1				Developed multi-ethnic brain volume norms using ethnicity, age, sex, ICV, and scanner features; found that sex is a predictor.
Dounavi 2024	1585	0.626604	56.2	1				Explored texture-based morphometry in relation to APOE ε4, aging, and sex; reported some textural associations with sex.
Wang 2023	165	0.5	66.68	1				Studied AD risk factors and brain aging; found that women had significantly higher BrainAGE scores than men.
Calvo 2023	47	0.49	76.85	1				Studied gray matter volume as a cognitive reserve indicator in bilinguals with MCI; found no significant sex-based differences.
Lima 2022	105	0.571	65.54	1				Presented validation studies for the Portuguese version of CDR plus NACC FTLD; reported sex differences in the proportion of females.
DiTella 2021	82	0.5365	76	1				Identified neural predictors of the efficacy of multimodal rehabilitative AD interventions; found females are more likely to improve in behavioral symptoms.
Moguilner 2024	5306	0.559744	65.34	1				Investigated sex effects on brain-age gaps in diverse populations; found larger brain-age gaps in females in control and AD groups.
Huang 2023	1494	0.519	74.9	1				Developed method to mitigate bias in MRI-based AD classifiers; showed this method significantly reduces sex disparities.
Gustavsson 2023	416000000	0.54	Unstated		1			Investigated and provided global estimates of AD prevalence, stratified by sex; found a higher weighted global mean for women.
Jansen 2015	7583	0.49	68.34		1			Conducted a meta-analysis on the prevalence of cerebral amyloid pathology; did not find significant associations between amyloid positivity and sex.
Gupta 2015	954	0.5828	77.97		1			Studied follow-up plasma ApoE levels in AD and MCI, exploring the influence of sex and APOE; found that sex significantly affected ApoE protein levels.
Reith 2021	1224	0.464	73.1		1			Used machine learning to predict future amyloid changes via imaging, clinical, and genetic data; sex was included as a predictor in the models.
