# Supplementary material for: Sex differences in Alzheimer’s disease: a systematic review of two decades of neuroimaging research
Source: Br J Radiol. 2026 Jan 16;99(1180):702–13. doi: 10.1093/bjr/tqag011 (PMC13070646; doi:10.1093/bjr/tqag011)
Supplement: tqag011_Supplementary_Data [file tqag011_supplementary_data.zip › Table S10.xlsx]

## Sheet: only neuroimaging biomarkers
Table S10: Summary of reviewed manuscripts and their findings related to only neuroimaging biomarkers.
First author year	# Participants	Female (%)	Age (mean)	MRI	Aβ-PET	Tau-PET	FDG-PET	Brief Summary of Manuscripts and Sex-Related Findings
Blum 2023	3024	0.37	50.09	1	1	1	1	Evaluated optimized controls-based denoising (CODE) on structural brain MRI data; sex differences were not explicitly discussed.
Scott 2024	343	0.58	74.23	1	1	1		Investigated sex differences in tau-PET signals; found that sex differences persisted after adjusting for confounding factors.
Klingenberg 2023	432	0.5	74.31	1	1			Examined a state-of-the-art AD classifier for potential sex bias; the classifier performed significantly better for females than for males.
Vanderlinden 2022	64	0.55	62.62	1	1			Assessed the reliability and stability of [18F]MK-6240 binding in healthy controls and aMCI patients; found higher ECU in women.
Beheshti 2021	1280	0.5	72.59	1			1	Explored sex differences in metabolic brain-age from fluorodeoxyglucose PET; found healthy females showed younger metabolic brain age than males.
Malpetti 2017	507	0.564	74.3	1			1	Examined sex differences in brain metabolic activity; found sex differences in correlations between education and brain hypometabolism.
Talarico 2013	339	0.63	73.63	1			1	Evaluated restless legs syndrome (RLS) in AD patients; found male sex predicted a higher probability of having RLS.
deJong 2017	3883	0.594	75.7	1				Investigated allometric scaling of brain regions to intracranial volume; found that scaling coefficients differed between tissue types and between sexes.
Li 2021	201	0.58209	65.84	1				Explored sex differences in brain network topology during AD; found sex differences in cognitive function and network architecture.
DiTella 2021	82	0.5365	76	1				Identified neural predictors of the efficacy of multimodal rehabilitative AD interventions; found females are more likely to improve in behavioral symptoms.
Moguilner 2024	5306	0.559744	65.34	1				Investigated sex effects on brain-age gaps in diverse populations; found larger brain-age gaps in females in control and AD groups.
Huang 2023	1494	0.519	74.9	1				Developed method to mitigate bias in MRI-based AD classifiers; showed this method significantly reduces sex disparities.
Jiang 2014	345	0.52	78.86	1				Longitudinally studied the effects of sex and education on brain atrophy; found mixed significant sex effects in brain volumes and rate of atrophy.
Castegnaro 2022	70	0.52	70.67	1				Assessed MCI using object-location memory; found that females made fewer location-binding errors than males.
Schultz 2009	40	0.5	68	1				Studied correlations between emotional cognitive tests and hippocampal and amygdala volumes; found no significant sex differences.
Choi 2021	2537	0.6	73.13	1				Established multi-racial brain volume norms; found that sex was a significant predictor in models and interacted with ethnicity.
Brix 2017	534	0.53	74.96	1				Studied the Evans Index and ventricular enlargement; found women had lower EI and lateral ventricular volume than men.
