# Supplementary material for: Sex differences in Alzheimer’s disease: a systematic review of two decades of neuroimaging research
Source: Br J Radiol. 2026 Jan 16;99(1180):702–13. doi: 10.1093/bjr/tqag011 (PMC13070646; doi:10.1093/bjr/tqag011)
Supplement: tqag011_Supplementary_Data [file tqag011_supplementary_data.zip › Table S3.xlsx]

## Sheet: Data Centers and Websites
Table S3: Summary of public datasets utilized across reviewed studies.
Study Name	Abbreviation	Country	City	Center/Local Name	Website	Contact	Short Description
Australian Imaging, Biomarkers and Lifestyle Study of Ageing	AIBL	Australia	Melbourne		https://aibl.org.au/	aibl@florey.edu.au	Ongoing observational cohort study helping researchers unlock new insights into the onset and progression of Alzheimer’s disease. The Australian Imaging, Biomarker & Lifestyle study collects information from the cohort every 18 months on biomarkers (proteins related to Alzheimer’s disease) from blood and cerebrospinal fluid and nuclear and structural neuroimaging methods. Our researchers also col…
The Women’s Healthy Ageing Project	WHAP	Australia	Melbourne		https://www.aia.com.au/content/dam/au-wise/en/docs/reports/womens-healthy-ageing-project-whitepaper.pdf	1800 848 254	The Women’s Healthy Ageing Project: Improving Outcomes Associated with Menopause looks at the impact of the decline in oestrogen and other changes on women’s health, general wellbeing, ability to remain in paid employment, caregiving, and community engagement and participation
Sydney Older Persons Study	SOPS	Australia	Sydney		https://pubmed.ncbi.nlm.nih.gov/16420192/	a.assareh@unsw.edu.au	The Sydney Older Persons Study is a longitudinal study aiming to increase the understanding about ageing successfully, with a focus on the definition, consequences and possible causes of neurodegenerative disorders.
Flemish Prevent Alzheimer’s Disease Cohort	F-PACK	Belgium	Leuven	KU Leuven	https://amypad.eu/project/amypad-pnhs/amypad-pnhs-data-2/#:~:text=The%20laboratory%20for%20Cognitive%20Neurology,Alzheimer's%20disease%20Cohort%20KU%20Leuven.	+32 16 34 42 80	The laboratory for Cognitive Neurology at UZ/KU Leuven (Belgium) has formed a cohort to investigate the changes occurring in the brain in the early stages of Alzheimer’s disease, named F-PACK: the Flemish Prevent Alzheimer’s disease Cohort KU Leuven.
Sunnybrook Dementia Study	SDS	Canada	Toronto	Sunnybrook Health Sciences Centre	https://brainlab.ca/sunnybrookdementiastudy/	sandra.black@sunnybrook.ca
Xuanwu Hospital in Beijing	SILCODE	China	Beijing		https://pmc.ncbi.nlm.nih.gov/articles/PMC6661672/
Heinz Nixdorf Recall Study	HNR	Germany	Essen	University Hospital Essen	https://healthcare-in-europe.com/en/news/the-heinz-nixdorf-recall-study.html	+1 3018 696 610	The Heinz Nixdorf Recall Study is a population-based study that aims to improve the prediction of cardiovascular events by integrating new imaging and non-imaging modalities in risk assessment.
Memory Clinic of IRCCS Fondazione Don Carlo Gnocchi ONLUS		Italy	Milan	Centro Santa Maria Nascente	https://www.dongnocchi.it/@strutture/centro-irccs-s-maria-nascente	02 40308244	The IRCCS Santa Maria Nascente Center aims to create a model of care that is increasingly close and consistent with the needs, with increasing complexity, of each individual person, through a Structure Rehabilitation Project that develops individual paths in continuity of care and in the transition between different activity settings
ABIDE, ATAG, COBRE, FBIRN, PPMI, IXI, etc.		Multiple	Various Cities		https://pmc.ncbi.nlm.nih.gov/articles/PMC5318541/ https://www.amsterdamumc.org/en/research/institutes/amsterdam-neuroscience/highlights/abide-alzheimers-biomarkers-in-daily-practice.htm
AddNeuroMed		Multiple	Various Cities	Various collaborating centers	https://pubmed.ncbi.nlm.nih.gov/19906259/	maikenbrix@gmail.com	AddNeuroMed is a cross European, public/private consortium developed for AD biomarker discovery. We report here the development and design of AddNeuroMed and the progress toward the development of plasma markers.
Alzheimer’s Disease International	ADI	Multiple	Various Cities	Alzheimer’s Disease International	https://www.alzint.org/	info@alzint.org	international federation of Alzheimer and dementia associations around the world; in official relations with the World Health Organization (WHO).
Alzheimer's Disease Repository Without Borders	ARWIBO	Multiple	Various Cities	Alzheimer's Disease Repository Without Borders	https://www.gaaindata.org/partner/ARWIBO	gfrisoni@fatebenefratelli.eu,	ARWIBO is a cross-sectional dataset including data from more than 2,600 patients enrolled in Brescia and nearby areas. The database contains data of healthy elderly Controls (CTR), individuals with Mild Cognitive Impairment (MCI), and patients with Alzheimer's disease (AD). Images are both structural images weighted in T1 and T2 (at 1.0T or 1.5T) as well as a few PET scans.
Anti-Amyloid Treatment in Asymptomatic Alzheimer's Study	A4	Multiple	Various Cities	Anti-Amyloid Treatment in Asymptomatic Alzheimer's Study	https://www.a4studydata.org/	register on website	A4 was the first multicenter trial in sporadic preclinical (pre-symptomatic) Alzheimer’s disease (AD) and tested whether the drug, solanezumab, could slow the progression of cognitive decline related to AD in individuals who did not yet show clinical symptoms.
European DTI Study on Dementia	EDSD	Multiple	Various Cities	European DTI Study on Dementia	https://www.sciencedirect.com/science/article/pii/S1053811916300118?via%3Dihub	katharina.brueggen@dzne.de	The European DTI Study on Dementia (EDSD) is a multicenter framework created to study the diagnostic accuracy and inter-site variability of DTI-derived markers in patients with manifest and prodromal Alzheimer's disease (AD). The dynamically growing database presently includes 493 DTI, 512 T1-weighted MRI, and 300 FLAIR scans from patients with AD dementia, patients with Mild Cognitive Impairment…
Human Connectome Project in Aging		Multiple	Various Cities		https://www.humanconnectome.org/study/hcp-lifespan-aging	bances@wustl.edu	explore how the brain typically ages and how connections change in mature and older adults. Data collected will be shared broadly so that researchers can learn as much as possible from it for years to come. Characterizing brain aging in healthy adults will also allow us to better understand differences in people with conditions that may affect brain wiring such as dementia or major depression.
Image and Data Archive	IDA	Multiple	Various Cities		https://pmc.ncbi.nlm.nih.gov/articles/PMC4644502/	large data set	The LONI Image and Data Archive (IDA)1 is a repository for sharing and long-term preservation of neuroimaging and biomedical research data.
Imaging Dementia—Evidence for Amyloid Scanning Study		Multiple	Various Cities		https://www.ideas-study.org/About-Us	newideas@acr.org	The original IDEAS Study was developed in response to the 2013 Centers for Medicare and Medicaid Services (CMS) National Coverage Decision on amyloid PET imaging in dementia and neurodegenerative disease. CMS did not provide coverage for the scans, stating “the evidence is insufficient to conclude that the use of positron emission tomography (PET) amyloid-beta (Aβ) imaging is reasonable and neces…
Longitudinal Early-Onset Alzheimer's Disease Study		Multiple	Various Cities		https://leads-study.medicine.iu.edu/	877-385-3237	LEADS is an observational study that will enroll and follow 500 cognitively impaired participants and 100 cognitively normal participants ages 40-64 years at approximately 15 sites in the United States. Clinical, cognitive, imaging, biomarker, and genetic characteristics will be assessed. The primary goal of LEADS is to develop sensitive clinical and biomarker measures for future clinical and res…
Open Access Series of Imaging Studies	OASIS	Multiple	Various Cities		https://sites.wustl.edu/oasisbrains/home/oasis-3/	oasis-brains@nrg.wustl.edu	OASIS-3 is a retrospective compilation of data for 1378 participants that were collected across several ongoing projects through the WUSTL Knight ADRC over the course of 30years. Participants include 755 cognitively normal adults and 622 individuals at various stages of cognitive decline ranging in age from 42-95yrs.
Pre-symptomatic Evaluation of Experimental or Novel Treatments	PEVENT-AD	Multiple	Various Cities		https://pubmed.ncbi.nlm.nih.gov/34192666/	jennifer.tremblay-mercier@douglas.mcgill.ca	cognitively healthy persons with a parental or multiple-sibling history of Alzheimer-like dementia. These ‘at-risk’ participants are followed for a naturalistic study since 2011. Two clinical trials intended to test pharmaco-preventive agents have also been conducted to date.
PREVENT Dementia (combined 5 studies, ALFA mid life healthy)	PREVENT/ALFA	Multiple	Various Cities		https://openpreventad.loris.ca/ & ALFA: https://www.barcelonabeta.org/en/research/research-studies/alfa-study	coordinator@neuroscience.cam.ac.uk	The PREVENT-AD (Pre-symptomatic Evaluation of Experimental or Novel Treatments for Alzheimer Disease) cohort is composed of cognitively healthy participants over 55 years old, at risk of developing Alzheimer Disease (AD) as their parents and/or siblings were/are affected by the disease. Alfa + is a cohort, prospective and observational study for the early identification of biomarkers of Alzheimer…
Wisconsin Registry for Alzheimer's Prevention Wisconsin Alzheimer's Disease Research Center	WRAP/WADRC	Multiple	Various Cities	Wisconsin Alzheimer's Institute	https://wrap.wisc.edu/	cartz@wisc.edu	WRAP is a comprehensive data set that includes cognition, lifestyle, physical activity, biomarkers, genetics and metabolism. WRAP is a registry of volunteers available to other researchers studying Alzheimer’s disease.
National Collaborative Perinatal Project (Boston and Providence cohorts)		NCPP	United States	Various Cities	https://www.archives.gov/research/electronic-records/nih.html	cer@nara.gov	The NCPP data constitute an important resource for biomedical and behavioral research in many areas of obstetrics, perinatology, pediatrics, and developmental psychology. The data also provide a prospective base for examining neurological and neurosensory defects and the relationship of pregnancy and perinatal factors on the health of individual children
Amsterdam Dementia Cohort	ADC	Netherlands	Amsterdam	VU University Medical Center	https://pmc.ncbi.nlm.nih.gov/articles/PMC5870023/	balie.alzheimercentrum@amsterdamumc.nl	Patients that are referred to the Alzheimer Center Amsterdam undergo an elaborate one-day screening battery. This battery consist of, among others, extensive neuropsychological evaluation, a MRI scan, an EEG, and a lumbar puncture. After their baseline visit, the majority of patients visit the clinic annually for follow-up.
Rotterdam Study	RS	Netherlands	Rotterdam	Erasmus Medical Center	https://pmc.ncbi.nlm.nih.gov/articles/PMC2744826/	617/432-3942 (Albert Hofman)	The Rotterdam Study is a prospective cohort study ongoing since 1990 in the city of Rotterdam in the Netherlands. The study targets cardiovascular, neurological, ophthalmological and endocrine diseases
Centro Hospitalar e Universitário de Coimbra	CHUC	Portugal	Coimbra		https://pubmed.ncbi.nlm.nih.gov/16420192/	bennett@newchambers.com.au	This study has shown that many nondemented very old people living in the community are losing capacity to perform IADL functions and that areas of incapacity are associated with the presence of EP signs and impaired cognition.
Gwangju Alzheimer’s and Related Dementia	GARD	South Korea	Gwangju	Gwangju Alzheimer's and Related Dementia	https://dss.niagads.org/cohorts/gwangju-alzheimers-and-related-dementia-gard/	genomicsdb@pennmedicine.upenn.edu	The Gwangju Alzheimer’s and Related Dementias (GARD) Cohort is a prospectively followed sample of persons in a senior citizen’s community located in the South Korean southwestern city of Gwangju.
Memory Disorder Clinic of Gangnam Severance Hospital		South Korea	Seoul		https://gs.severance.healthcare/gs-en/index.do	gnseverance2@yuhs.ac
Alzheimer's and Families and ALFA+ cohorts	ALFA/ALFA+	Spain	Barcelona	Barcelonaβeta Brain Research Center	https://www.barcelonabeta.org/en/alfa-study/about-the-alfa-study	info@barcelonabeta.org	The Alfa Study is a research platform to identify early pathophysiological characteristics of Alzheimer's disease, as well as its early detection, and to be able to develop prevention strategies
Alzheimer's Disease and Other Cognitive Disorders Unit		Spain	Barcelona	Hospital Clínic of Barcelona	https://www.alzforum.org/clinic/alzheimers-disease-and-other-cognitive-disorders-unit	34-932275785
Swedish BioFINDER study		Sweden	Lund	Lund University	https://biofinder.se/	no contact on website	The BioFINDER studies are independent and non-overlapping studies that have been initiated with the overarching aims to discover key mechanisms in Alzheimer’s disease, Parkinson’s disease and other neurodegenerative disorders. These studies are designed to develop early and accurate diagnostic tests, identify novel treatment targets and help to understand the links between different pathologies a…
University of Zurich observational longitudinal clinical study		Switzerland	Zurich	NCT02958670 (longitudinal clinical study)	https://pmc.ncbi.nlm.nih.gov/articles/PMC10921068/
Lothian Birth Cohort 1936	LBC1936	United Kingdom	Edinburgh		https://lothian-birth-cohorts.ed.ac.uk/	lbc1936@ed.ac.uk	Lothian Birth Cohorts are a research group based in Psychology at the University of Edinburgh. Our aim is to understand how our brain and thinking skills change throughout life, and why some people's brains age better than others'.
Insight 46		United Kingdom	London		https://www.ucl.ac.uk/drc/research-clinical-trials/insight-46	+44 (0) 20 7679 2000	Insight 46 is a neuroimaging sub-study of the NSHD. Beginning in 2015, 502 NSHD members were recruited to take part in a clinic visit to London at two time points (Phases 1 and 2). The study was expanded in 2021 to increase the sample size and to bring some participants to London for a third time point (Phase 3
Biobank		United Kingdom	Various Cities		https://www.ukbiobank.ac.uk/	access@ukbiobank.ac.uk	Since 2006, UK Biobank has collected an unprecedented amount of biological and medical data on half a million people, aged between 40 and 69 years old and living in the UK, as part of a large-scale prospective study. With their consent they regularly provide blood, urine and saliva samples, as well as detailed information about their lifestyle which is then linked to their health-related records …
Institutional Review Board at the University of Texas at Austin		United States	Austin		https://research.utexas.edu/resources/human-subjects/institutional-review-boards	research@utexas.edu	Expert review of research protocols is carried out through the work of UT Austin’s two IRBs to ensure that research is well designed and likely to yield generalizable knowledge, and that risks are commensurate with benefit and accurately disclosed to research participants. The IRB has the authority to approve, require modifications, disapprove, suspend, terminate and observe the consenting proces…
Baltimore Longitudinal Study of Aging	BLSA	United States	Baltimore		https://www.blsa.nih.gov/	BLSAData@mail.nih.gov	America's longest-running scientific study of human aging. More than 3,200 volunteers who made the lifelong commitment to be part of the research.
Brain Health Study	BHS/BECT	United States	Baltimore	Carlson et al., 2015, a trial nested within the larger Baltimore Experience Corps Trial	https://pmc.ncbi.nlm.nih.gov/articles/PMC5179033/	mcarlso2@jhu.edu (Michelle Carlson) publication link: https://pmc.ncbi.nlm.nih.gov/articles/PMC5179033/	The Brain Health Study simultaneously enrolled, evaluated and randomized 111 men and women (58 intervention; 53 control) within the Baltimore Experience Corps Trial to evaluate intervention impact on biomarkers of brain health at baseline and annual follow-ups during the two-year trial exposure.
Boston Racial and Economic Approaches to Community Health	BRANCH	United States	Boston	Boston Branch	https://www.bostonbranch.org/	branch@partners.org	The Boston Remote Assessment for Neurocognitive Health (BRANCH) is a web-based platform designed by researchers at Harvard Medical School/Mass General Brigham to track subtle cognitive changes that are related to diminished learning over repeated evaluations (LORE) using brief and simple memory measures that are relevant to everday life. Our aim is to improve early detection and tracking of Alzhe…
Harvard Aging Brain Study	HABS	United States	Boston		https://habs.mgh.harvard.edu/	habs@mgh.harvard.edu	The overall goal of the Harvard Aging Brain Study (HABS) is to elucidate the earliest changes in molecular, functional and structural imaging markers that signal the transition from normal cognition to progressive cognitive decline along the trajectory of preclinical Alzheimer’s Disease. The Harvard Aging Brain Study (HABS) is a longitudinal observational study aimed at improving our understandin…
Harvard Aging Brain Study	HABS	United States	Boston		https://habs.mgh.harvard.edu/researchers/data-details/	617.643.5200	longitudinal observational study aimed at improving our understanding of brain aging and the earliest (preclinical) stages of Alzheimer’s disease. This study acquires imaging data to detect early brain changes related to Alzheimer’s disease, including amyloid plaques and tau tangles, as well as functional and structural imaging data, and detailed assessments of memory and other cognitive processe…
Atherosclerosis Risk in Communities Study	ARIC	United States	Chapel Hill	Collaborative Studies Coordinating Center	https://www5.cscc.unc.edu/aric9/	wrightjd3@mail.nih.gov	ARIC investigates risk factors for heart disease and stroke, and the connections between cardiovascular and cognitive health.
Dryad Data Repository	Dryad	United States	Durham	Dryad Digital Repository	https://datadryad.org/dataset/doi:10.5061/dryad.zgmsbcc6g	anr2781@med.cornell.edu	To investigate sex differences in late-onset Alzheimer’s disease (AD) risks by means of multi-modality brain biomarkers [β-amyloid load via 11C-PiB PET, and neurodegeneration via 18F-FDG PET and structural MRI].
subset of the Framingham Heart Study	FHS	United States	Framingham		https://www.framinghamheartstudy.org/	fhs@bu.edu	Since our beginning in 1948, the Framingham Heart Study, under the direction of the National Heart, Lung, and Blood Institute (NHLBI), formerly known as the National Heart Institute, has been committed to identifying the common factors or characteristics that contribute to cardiovascular disease (CVD). We have followed CVD development over a long period of time in three generations of participant…
Columbia University Irving Medical Center	CUMC	United States	New York		https://www.cuimc.columbia.edu/	212-305-2862	Columbia University Irving Medical Center (CUIMC) is a clinical, research, and educational enterprise located on a campus in northern Manhattan
Huntington Medical Research Institutes		United States	Pasadena		https://hmri.org/	626.795.4343	Huntington Medical Research Institutes (HMRI) is a pioneer in scientific research, with a 70-year track record of groundbreaking discoveries that have changed our world – from the seatbelts we use every time we ride in a car to lifesaving diagnostic technology like the MRI.
Banner Alzheimer's Institute		United States	Phoenix		https://www.bannerhealth.com/services/alzheimers/treatment-and-care/memory-care-centers/banner-alzheimers-institute	(833) 252-5535	Banner Alzheimer’s Institute has introduced a new national standard of patient and family care that provides ongoing hope and help for patients and families living with Alzheimer’s disease related dementias. Our comprehensive approach combines exceptional services, groundbreaking research and innovative programs to address both the medical and non-medical needs of patients and family caregivers.
Institutional Review Board of the University of Pittsburgh		United States	Pittsburgh		https://www.hrpo.pitt.edu/about-university-pittsburgh-irb	askirb@pitt.edu	The Pitt IRB is made up of six main multi-disciplinary committees, two specialty committees (one for continuing review and one for emergency exceptions), and an Executive Committee that reviews regluatory and compliance issues as well as policies and procedures. Each committee meets at least once per month. The six main committees are made up experts in medical, social, and behavioral research co…
MsBrain from Pittsburgh, Pennsylvania		United States	Pittsburgh		https://pittplusme.org/studyarms/publicdetails?guid=d7cc9dfd-92e2-499b-a95c-8cc44ca9683d&utm_medium=ShortText&utm_source=Direct&utm_campaign=Short%20Text&utm_content=1611	PittPlusMe@pitt.edu	to help researchers better understand how menopause and midlife aging affect women’s brain and heart health. Researchers hope their findings lead to better ways to identify women who may be at an increased risk of developing brain and heart health problems later in life.
Mayo Clinic Study of Aging	MCSA	United States	Rochester	Mayo Clinic	https://www.mayo.edu/research/centers-programs/alzheimers-disease-research-center/research-activities/mayo-clinic-study-aging/overview	507-538-4048
Mayo Clinic Study of Aging	MCSA	United States	Rochester	Mayo Clinic	https://www.mayo.edu/research/clinical-trials/cls-20311806	480-301-8000	This study is being done to learn more about normal memory and aging, mild memory and thinking problems, Alzheimer's disease and other forms of dementia. This study will help us determine how often memory problems occur in people in our community, and help to identify factors that may influence changes in memory and thinking skills.
Rancho Bernardo Study of Healthy Aging	RBS	United States	San Diego		https://knit.ucsd.edu/ranchobernardostudy/	ranchobernardostudy@health.ucsd.edu	The Rancho Bernardo Study (RBS) of Healthy Aging began in 1972-74 as a population-based heart disease risk factor screening survey of all residents of the southern California community of Rancho Bernardo, a suburb of San Diego.
Hillblom Aging Network	UCSF	United States	San Francisco	University of California, San Francisco	https://dss.niagads.org/cohorts/hillblom-aging-network/	niagads@pennmedicine.upenn.edu	Participants were enrolled in the Hillblom Aging Network at the University of California, San Francisco (UCSF) Memory and Aging Center. All participants underwent comprehensive neurobehavioral evaluations and met the following inclusionary criteria at baseline: 1) clinically normal based on consensus conference with a neurologist and board-certified neuropsychologist; 2) no history of neurologica…
UCSF AD Research Center	UCSF ADRC	United States	San Francisco		https://memory.ucsf.edu/research-trials/research/adrc	gil.rabinovici@ucsf.edu	The purpose of our center’s study is to collect information from various tests of brain function with the goal of improving early detection and clinical care for patients with Alzheimer’s disease and related dementias. Information is collected longitudinally and includes clinical, imaging, behavioral and autopsy data.
University of California, San Francisco AD Research Center	UCSF	United States	San Francisco	UCSF	https://memory.ucsf.edu/	415.476.3722	UCSF Memory and Aging Center has been providing model care for patients and their families, finding innovative ways to understand and hopefully cure these neurodegenerative diseases, and reaching out to the wider community to raise awareness about these diseases of aging. Our multidisciplinary team is made up of neurologists, neuropsychologists, neuroscientists, speech pathologists, genetic couns…
National Alzheimer's Coordinating Center	NACC	United States	Seattle		https://naccdata.org/	NACCmail@uw.edu	The National Alzheimer’s Coordinating Center (NACC) functions as the centralized data repository, and collaboration and communication hub for the National Institute of Aging’s (NIA’s) Alzheimer’s Disease Research Centers (ADRC) Program, which currently includes 35 centers across the United States.
National Alzheimer's Coordinating Center Uniform Data Set		United States	Seattle		https://naccdata.org/requesting-data/nacc-data	NACCmail@uw.edu	Since 2005, Alzheimer’s Disease Research Centers (ADRCs) have been contributing data to the Uniform Data Set (UDS), using a prospective, standardized, and longitudinal clinical evaluation of the participants in the National Institute on Aging’s ADRC Program.
Florida Alzheimer's Disease Research Center	Florida ADRC	United States	Various (statewide)	1Florida ADRC	https://1floridaadrc.org/	info@1floridaadrc.org	1Florida Alzheimer’s Disease & Research Center, funded by the National Institute on Aging, evaluates people for diagnosis and participation in research studies. The 1Florida ADRC will have the opportunity to try new medicines to research their effectiveness with slowing down, stopping, or preventing the disease. The center also evaluates people that have memory disorders and problems with thinkin…
Alzheimer's Disease Neuroimaging Initiative	ADNI	United States	Various Cities		https://adni.loni.usc.edu/ & https://fnih.org/our-programs/alzheimers-disease-neuroimaging-initiative-3-adni-3/	ida@loni.usc.edu	The ADNI study actively supports the investigation and development of treatments that slow or stop the progression of Alzheimer’s disease (AD). Researchers at over 60 clinical sites in the USA and Canada collect data to study the progression of AD in the human brain across normal aging, mild cognitive impairment (MCI), and Alzheimer’s disease and dementia.
HCHS/SOL		United States	Various Cities	San Diego, Miami, Chicago, Bronx	https://sites.cscc.unc.edu/hchs/	hchsadministration@unc.edu	The Hispanic Community Health Study / Study of Latinos (HCHS/SOL) is a multi-center epidemiologic study in Hispanic/Latino populations to assess the role of acculturation in the prevalence and development of disease, and to identify factors playing a protective or harmful role in the health of Hispanics/Latinos.
Women's Health Initiative Memory Study	WHIMS	United States	Washington DC		https://pmc.ncbi.nlm.nih.gov/articles/PMC5870023/	balie.alzheimercentrum@amsterdamumc.nl	Patients that are referred to the Alzheimer Center Amsterdam undergo an elaborate one-day screening battery. This battery consist of, among others, extensive neuropsychological evaluation, a MRI scan, an EEG, and a lumbar puncture. After their baseline visit, the majority of patients visit the clinic annually for follow-up.

## Sheet: notes
specify clinical or research data for no website found
fill in all gaps
