# Supplementary material for: Sex differences in Alzheimer’s disease: a systematic review of two decades of neuroimaging research
Source: Br J Radiol. 2026 Jan 16;99(1180):702–13. doi: 10.1093/bjr/tqag011 (PMC13070646; doi:10.1093/bjr/tqag011)
Supplement: tqag011_Supplementary_Data [file tqag011_supplementary_data.zip › Table S4.xlsx]

## Sheet: Extract
Table S4: Extracted data from systematic review (excel file).
Total number of manuscript for each catagories →→→→							117	104	85	83	62	45	35	29	28	23	22	21	19	17	16	14	12	12	8	6	4	2
First author year	# Participants	Female (%)	Age (mean)	Age (St. Dev.)	Age (min.)	Age (max.)	Cognition	MRI	All Genetic Factors	Genetic only APOE4	Aβ-PET	Sex Difference as Primary Outcome	Lifestyle Factors	Machine Learning	CSF	Tau-PET	Inflammation Vascular	Other genetic factors exculing APOE	Cognitive Reserve	Vascular Factors	Hormonal Factors	Plasma	FDG-PET	No Sex Differences	Inflammation	Only Female Participants	No Discussion	SPECT	Brief Summary of Manuscripts and Sex-Related Findings	First author (year)2	Title	Primary objectives	Study design (Cross-Sectional or longitudinal)	Region / Country	Data From Center /local	ROIs	Key Findings Related to Biological Sex and Health Disparities	Study Limitations	Authors' Conclusions	Notes / or any other interesting information	other measuremalests beside imaging	Predictor variables	Primary grouping	Note
Sauty 2023	1502	0.467	73.87	7.05	59	89	1	1	1	1	1	1	1	1	1			1											Analyzed sex-dependence of onset and pace of brain atrophy in AD and healthy aging; females have faster atrophy rates in certain brain regions.	Sauty et al (2023)	Impact of sex and APOE-ε4 genotype on patterns of regional brain atrophy in Alzheimer's disease and healthy aging	To investigate the influence of sex and APOE genotype on structural brain alterations and provide a map of brain regions showing distinct age-related alteration profiles	Longitudinal	Europe	ADNI	Brain volume change, hippocampal volume	Results were confirmed on gray matter density data from the SPM software. females experience faster atrophic rates in the temporal, frontal, parietal lobes and limbic system and earlier onset in the amygdalas, but slightly later onset in the postcentral and cingulate gyri as well as all regions of the basal ganglia and thalamus. APOE-ε4 genotypes leads to earlier and faster atrophy in the tempora…	It is important to note that our study focuses specifically on structural alterations in the brain, and that this is only one piece of the larger puzzle of AD pathology	These findings may have important implications for the developmalest of targeted intervention.		Education level	Sex, APOE-ε4 allele count, education level	3-MR
Palta 2021	252	0.6865	64.1	3.27	45	71	1	1	1	1	1	1	1			1		1				1							Examined sex differences in tau burden, and whether tau differences depend on Aβ burden; found females had higher tau burden in specific regions.	Palta et al (2021)	Sex differences in in vivo tau neuropathology in a multiethnic sample of late middle-aged adults	The objective of this study was to examine whether females have higher tau burden than males, and whether tau differences are independent of amyloid β (Aβ) burden.	Cross sectional	New York, USA	local, Columbia University Irving Medical Center	middle/inferior temporal gyri and medial temporal cortex, frontal, temporal, cingulated, and parietal cortex	Females had higher middle/inferior temporal gyri tau SUVR compared to males. No sex differences in medial temporal cortex tau SUVR were observed. females had higher brain Aβ SUVR compared to males. However, there was no evidence of effect modification by Aβ SUVR on sex and tau. Compared with males, females in late middle age show higher tau burden, independent of Aβ. -females had higher middle/in…	cross-sectional design -not have information on family history of demalestia -- do not have sufficient power to examine differences by race/ethnicit (despite the unique aspect of this cohort with regards to the multiethnic composition, due to the small number of non-Hispanic blacks (7.5%) and whites (4.4%) in the study population),	In conclusion, our data show that nondemalested females have higher tau burden compared to males that is independent of amyloid burden. These differences, evident in middle age, may in part explain the higher demalestia risk in elderly females compared to males.	i love this paper: females had higher HDL cholesterol, lower waist circumference, and lower diastolic blood pressure compared to males. females also had higher continuous brain Aß SUVR compared to males (1.18 + 0.14 vs. 1.14 + 0.14; p = 0.037)."	Demographic and clinical characteristics (e.g., HDL cholesterol, waist circumference, and diastolic blood pressure)	Sex, age, vascular risk factors, APOE-24 carrier status	2-Tau
Caldwell 2017	742	0.484	71.59	6.98	55	91	1	1	1	1	1	1	1					1	1		1								Investigated the moderating effect of sex on amyloid and AD related verbal learning deficits and hippocampal volume changes; sex differences observed.	Caldwell et al (2017)	Moderating effects of sex on the impact of diagnosis and amyloid positivity on verbal memory and hippocampal volume	The objective of this study was to examine whether sex moderates the impact of florbetapir positron emission tomography (PET) amyloid positivity (A+ ) on verbal learning and memory performance and hippocampal volume (HV) in normal cognition (NC) and early mild cognitive impairmalest (eMCI).	Cross sectional	USA	ADNI	hippocampal	females with A+ , but not those with florbetapir PET amyloid negative (A-),eMCI showed poorer learning. For females with NC, there was no relationship of A+ with learning. In contrast, A+ males trended toward poorer learning regardless of diagnosis. A similar trend was found for verbal delayed recall: females with A+ , but not A-, eMCI trended toward reduced delayed recall; no effects were observ…	Limitations include lack of longitudinal analysis, which could help to clarify causality, and use of a smaller cohort of individuals with HV data. It was also beyond the scope of the present analysis to explore ways in which HV may itself be a moderator of cognitive decline or to further probe HV at the level of subfields	females with NC showed verbal learning and memory scores robust to A+ , and females with A+ eMCI lost this advantage. In contrast, A+ impacted males’s scores less significantly or not at all, and comparably across those with NC and eMCI. Sex marginally moderated the relationship of A+ and diagnosis with right HV, such that females with NC showed no A+ effect and females with A+ eMCI lost that adv…		Mini malestal State Examination Verbal memory and learning (Rey Auditory Verbal Learning Test - RAVLT) APOE genotype, demographic variables (age, education)	Amyloid positivity (A+), Diagnosis, Sex	1-A+,AB, Cog, Verbal Memory & Delay 3-A+, MR, Cog, Verbal Memory & Delay
Rahman 2020	121	0.702	53	7	40	65	1	1	1	1	1	1	1								1	1	1						Investigated sex differences in biomarkers of late-onset AD risk via Aβ PET, FDG PET and MRI; found sex differences in Aβ PET, FDG PET, and brain volumes.	Rahman et al (2020)	Sex-driven modifiers of Alzheimer risk: A multimodality brain imaging study	To investigate sex differences in late-onset Alzheimer disease (AD) risks by means of multimodality brain biomarkers (β-amyloid load via 11C-Pittsburgh compound B [PiB] PET, neurodegeneration via 18F-fluorodeoxyglucose [FDG] PET and structural MRI). PM: To identify brain regions showing biomarker differences between sex groups and to identify which Alzheimer’s Disease (AD) risk factors predict se…	Cross sectional	USA	Dryad (doi.org/10.5061/dryad.zgmsbcc6g)	• Amygdala • Insula • Caudate • Hippocampus • Parahippocampal gyrus • Inferior frontal gyrus • Anterior cingulate cortex • Medial frontal gyrus • Orbitofrontal gyri • Inferior parietal lobule	Among middle-aged cognitively intact individuals, the female group exhibited an AD endophenotype characterized by higher Aβ deposition, lower glucose metabolism, and lower GMV and WMV compared to the male group. Results were independent of age and remained largely unchanged with the use of age-matched groups. AD biomarker abnormalities in females were more consistently and strongly associated wit…	Although little work has been done to assess associations between thyroid function and AD biomarkers, some studies reported associations between lower thyroid hormone levels and increased brain atrophy in the elderly without demalestia.35 More work is warranted to clarify the impact of sex and gender on the relationships between thyroid function and AD risk. PM: Predictive models and findings wer…	Hormonal risk factors, in particular malesopause, predict AD endophenotype in middle-aged females. These findings suggest that the window of opportunity for AD preventive interventions in females is early in the endocrine aging process.	Interesting life style elemalests evaluate: Predictor variables • Age (years) • Education (years) • AD family history (positive vs negative) • APOE &4 status (carriers vs noncarriers) • History of depression (yes vs no) • Diabetes mellitus (yes vs no) • Hypertension (yes vs no) • Thyroid disease (yes vs no) • malesopausal status (pre-malesopausal, perimalesopausal, postmalesopausal) • Hormonal re…	Plasma cholesterol, plasma homocysteine, insulin sensitivity, waist/height, physical and intellectual activities, smoking, and dietary adherence.	Age (years), Education (years), AD family history (positive vs negative), APOE &4 status (carriers vs noncarriers), History of depression (yes vs no), Diabetes mellitus (yes vs no), Hypertension (yes vs no), Thyroid disease (yes vs no), malesopausal status (pre-malesopausal, perimalesopausal, postmalesopausal), Hormonal replacemalest therapy (HRT) status (user vs nonuser), Hysterectomy status (ye…	1,3,4 AB,MR, FDG
Lee 2024	1078	0.464	66.08	0.69	55	90	1	1	1	1	1	1		1	1			1				1							Examined how sex modifies the effects of imaging and CSF biomarkers on AD, finding several significant sex differences.	Lee et al 2024	Sex modifies effects of imaging and CSF biomarkers on cognitive and functional outcomes: a study of Alzheimer's disease	we conducted analyses of 1078 male and female participants from the Alzheimer’s Disease Neuroimaging Initiative to examine associations between levels of cerebral spinal fluid (CSF)/neuroimaging biomarkers and cognitive/functional outcomes.	longitudinal	USA	Alzheimer’s Disease Neuroimaging Initiative (ADNI) database	Fusiform gyrus, middle temporal gyrus	Post-hoc bootstrapped and association analyses confirmed these differential effects and emphasized the necessity of using separate, sexstratified models. The studied imaging/CSF biomarkers may account for some of the sex-based variation in AD pathophysiology. The identified sex-varying relationships between CSF/imaging biomarkers and cognitive/ functional outcomes warrant future biological invest…	n/a	the novel use of the Chow test and (2) identification of differences in useful trait-outcome relationships. To the best of our knowledge, finding and quantifying sex disparities as performed in this manuscript is a novel application of the Chow test. The quantification of sex differences in imaging traits and CSF traits can improve current models of AD, allowing for more precise predictions of di…			Baseline and month 24 fusiform gyrus, baseline and month 24 middle temporal gyrus, baseline tau	13-Machine Learning , 1,2, 3
Wang 2023	72	0.685	74.8	6.2	65	93	1	1	1	1	1	1		1					1			1							Examined the role of age, sex, and education in association to WMH and Aβ deposition; found that sex is the strongest predictor of Aβ deposition.	Wang, L. et al (2023)	Identifying sex-specific risk architectures for predicting amyloid deposition using neural networks	We use the voxel counts of regional WMH, age, one-hot encoded sex, and education to predict the regional PiB using a multilayer perceptron with only rectilinear activations using mean squared error. We then develop a novel, robust metric to understand the relevance of each input variable for prediction	Cross sectional	USA	Institutional Review Board of the University of Pittsburgh	nine composite regions (anterior cingulate, posterior cingulate, insula, superior frontal cortex, orbitofrontal cortex, lateral temporal cortex, parietal cortex, precuneus, and ventral striatum)	Our observations indicate that sex is the most relevant predictor of PiB and that WMH is not relevant for prediction.	n/a	These results indicate that there is a sex-specific risk architecture for A𝛽 deposition		Mini malestal State Exam (MMSE), Geriatric Depression Score	Age, sex, education, whole brain white matter hyperintensity (WMH)	1-AB (sex specific risk)
Luchsinger 2020	266	0.718	64	3.43	55	69	1	1	1	1	1	1			1	1													Examined sex differences in AD neuropathology in middle-aged Hispanics; found higher amyloid and tau in females, despite better cognition.	Luchsinger et al (2020)	Sex Differences in in vivo Alzheimer’s Disease Neuropathology in Late Middle-Aged Hispanics	To examine sex differences in in vivo AD neuropathology in late middle age.	Cross sectional	USA	Columbia University Irving Medical Center (CUIMC)	WMH	Females had higher amyloid SUVR and tau SUVR in the middle/inferior temporal gyri than males. However, females had higher cortical thickness than males and performed better in a test of verbal memory despite having higher AD neuropathology burden. -We examined effect modification by APOEɛ4, the strongest determinant of brain amyloid burden [9], by examining an interaction term of sex and APOEɛ4 i…	The main limitation of our study is the cross-sectional nature	Higher amyloid and tau in females compared to males in late middle-age may explain the reported higher demalestia risk in elderly females compared to males. Longitudinal follow-up is necessary to examine whether higher amyloid and tau burden in late middle age is followed by increased neurodegeneration and cognitive decline in females as compared with males.		global standardized uptake value ratio (SUVR)	Sex, APOE status, cardiovascular risk factors	2-Tau
Nemes 2023	377	0.54	58.4	5.04	40	64	1	1	1	1	1	1				1			1		1								Used sex and APOE ε4 status as predictors of pathologic burden in early-onset Alzheimer’s disease; found sex-based effects on amyloid/tau PET burden.	Nemes et al (2023)	Sex and APOE4 carrier effects on atrophy, amyloid PET, and tau PET burden in early-onset Alzheimer's disease	This study aims to examine the effects of sex on gray matter atrophy, amyloid PET, and tau PET burden and further stratify these effects by APOE ε4 carrier status in the LEADS cohort.	longitudinal	USA	LEADS	Hippocampal volume, composite neocortical SUVR, MetaROI, Braak stages	Despite the limitations, our results show that APOE ε4 and sex play a role in AD pathology in EOAD and suggest that the effects may be at least in part different from those observed in LOAD studies. Uncovering the main components of disease heterogeneity by examining the differential effects of sex, age, and genetic risk brings us closer to characterizing these understudied disease states and imp…	One of the limitations of our study is the cross-sectional nature of our analyses. Longitudinal analyses are needed to assess atrophy and amyloid and tau uptake over time; however, LEADS is a longitudinal study, and future efforts will be focused on longitudinal changes. Another limitation is that our study focused on the effects of sex and APOE ε4 carrier status on neuroimaging biomarkers, so we…	EOAD females had greater amyloid and tau PET burdens than males. EOAD female APOE ε4 non-carriers had greater amyloid PET burdens and greater gray matter atrophy than female ε4 carriers. EOnonAD female ε4 non-carriers also had greater gray matter atrophy than female ε4 carriers.	the effect of APOE ε4 carrier status on pathology burden was the most impactful in females across all cohorts. - Estrogen has been discussed in this paper, particularly its role in the context of malesopause and its association with the risk of demalestia in females. I add "1" under the hormone column.		Sex, APOE4 carrier status	1-2-3- AB or Tau or MR
Wisch 2021	148	0.58	69.34	7.09	48	90.62	1	1	1	1	1	1				1					1								Tested effects of sex and hormone therapy (HT) on amyloid and tau pathology; found sex differences and that HT accounted for a reduction in tau PET.	Wisch et al (2021)	Sex-related differences in tau Positron Emission Tomography (PET) and the effects of Hormone Therapy (HT)	We compared cortical amyloid and regional tau positron emission tomography (PET) deposition between cognitively normal males and females. We also compared preclinical AD pathology between females who have and have not used hormone therapy (HT). Finally, we compared the effects of amyloid and tau pathology on cognition, testing for both sex and HT effects.	Cross sectional	USA /WUSTL	ADRC	Cuneus, frontal pole, inferior parietal, lateral occipital, middle temporal, pars orbitalis, pars triangularis, rostral middle frontal, superior temporal, temporal pole	Within cognitively normal individuals, there was no difference in amyloid burden by sex. Whether or not we controlled for amyloid burden, female participants had significantly higher tau PET levels than males in multiple regions, including the rostral middle frontal and superior and middle temporal regions. HT accounted for a small reduction in tau PET; however, males still had substantially lowe…	The cross-sectional design limits causal inferences; the study cohort may not generalize to wider populations; relatively small sample size for some subgroup analyses	Regional sex-related differences in tau PET burden may contribute to the disparities in AD prevalence between males and females. The observed decreases tau PET burden in HT users has important implications for clinical practice and trials and deserves future consideration in longitudinal studies.		COGNITION	Sex, hormone therapy (HT), amyloid burden, tau burden, APOE ε4 status, age, education	8-HRT
Bachmann 2024	104	0.5	69	8.5	51	95	1	1	1	1	1	1				1					1								Examined sex-related differences in regional tau-PET; found that females showed higher tau-PET signal, influenced by amyloid, age, and off-target binding.	Bachmann et al (2024)	Explaining variability in early stages of [18F]-flortaucipir tau-PET binding: Focus on sex differences	To evaluate the relative importance of sex, age, Centiloid global (CLglobal), skull binding, and their interactive effect with sex in explaining regional tau-PET signal, and to explore whether sex differences in tau-PET signal can be attributed to female-specific risk factors such as earlier age at malesopause and HRT Observational Clinical Study	Cross sectional	Switzerland	observational longitudinal clinical study (NCT02958670) at the University of Zurich, Switzerland	Temporal, Entorhinal cortex Neocortical thickness- regions showing Aβ-dependent sex differences in tau pathology 1. parahippocampal cortex, 2. inferior temporal cortex, 3. isthmus cingulate as and the rostral anterior cingulate as a region showing potential Aβ-independent sex differences in tau pathology 4 rostral anterior cingulate	Tau-PET Female sex was associated with increased regional tau both independently and interactively with amyloid- Only 52 male-52 female. -Interpretation: Our findings emphasize that female sex, particularly through its interaction with amyloid, is associated with higher tau-PET signal in regions commonly affected by AD-related tau pathology. Statistical adjustmalest for skull/malesingeal off-targ…	smal sample size -spill-over from the brain ROIs to the skull/malesingeal ROI	The study concludes that factors like sex, age, amyloid burden, and off-target binding are significant in explaining the variability in tau-PET signals. It also highlights the importance of female-specific risk factors such as age at malesopause and HRT in understanding sex differences in AD-related tau pathology.	Hormone Age at malesopause and HRT considered		Sex, age, CLglobal, skull binding, age at malesopause, and hormone replacemalest therapy (HRT)	9-malesapouse (Tau PET-AB PET, HRT) 8-HRT
Saloner 2024	163	0.503	72.7	7.27	43	99	1	1	1	1	1	1				1	1					1			1				Examined sex differences in plasma p-tau as a predictive biomarker of subclinical cognitive changes; found sex differences in preclinical trajectories.	Saloner et al (2024)	Plasma phosphorylated tau-217 exhibits sex-specific prognostication of cognitive decline and brain atrophy in cognitively unimpaired adults	We examined sex differences in baseline plasma p-tau217 prediction of domain-specific cognitive decline and regional brain atrophy in cognitively unimpaired (CU) older adults and compare these effects to other biomarkers like GFAP and NfL.	longitudinal	USA	BRANCH and UCSF ADRC	Frontal, cingulate, temporal, and parietal areas	The findings indicate significant sex-specific differences in the prognostic utility of plasma p-tau217: 1. Cognitive Decline: Higher p-tau217 levels were associated with steeper declines in verbal memory and language in CU females but not in males. 2. Brain Atrophy: Higher p-tau217 levels were linked to steeper medial temporal lobe atrophy in CU females but not males. No significant sex-specific…	we acknowledge several limitations. Sex assigned at birth is an imperfect proxy for sex-related neurobiological variability and our data did not directly capture neurohormonal, sex chromosomal, or sociocultural factors that may mediate AD-related sex differences.14, 56-58 Our study also lacked CSF AD biomarkers and tau PET data, which would improve biological phenotyping of study cohorts and help…	This longitudinal study observed sex-specific associations between baseline plasma p-tau217 and cognitive and brain trajectories. Females were disproportionately vulnerable to the adverse effects of elevated plasma p-tau217 on verbal memory decline and medial temporal lobe atrophy at the CU stage, whereas males exhibited p-tau217–related cognitive decline at the MCI stage. Overall, our findings s…			Plasma phosphorylated tau-217 (p-tau217), APOE ε4 status, Body mass index (BMI), Age, Education, Scanner type	2-Tau (Plasma, also 5-inflamation)
Ramanan 2019	325	0.467	76.1	7.2	61	91	1	1	1	1	1	1				1							1						Investigated tau deposition and metabolism with APOE, education, and sex; found females have higher tau-mediated metabolic dysfunction.	Ramanan et al (2019)	Association of Apolipoprotein E e4, Educational Level, and Sex With Tau Deposition and Tau-Mediated Metabolic Dysfunction in Older Adults	To assess whether APOE E4 and education are associated with tau deposition and tau-mediated metabolic dysfunction in older adult, and if sex differences modify these associations	Cross sectional	USA	Mayo Clinic Study of Aging	43 Regions of interest, including the entorhinal, inferior temporal, and posterior cingulate cortices	These results suggest that (1) tau deposition is most significantly associated with amyloidosis; (2) in the presence of abundant amyloidosis, APOE ϵ4 may be associated with accelerated entorhinal cortex tau deposition; and (3) females may have lower resilience to tau, manifested by a higher degree of metabolic dysfunction in the entorhinal cortex in response to tau pathology. pm: Cognitively unim…	Our study has several limitations. Among current tau PET tracers, the efficacy in assessing non-AD tau, including primary age-related tauopathy, is still unclear and could lead to underestimation of overall tau pathology.59 Future studies using a longitudinal design could help to clarify the extent to which medial temporal tau deposits due to distinct (AD and non-AD) etiologies may have different…	This population-based cohort study of older adults found that regional tau deposition was associated with global amyloidosis. In addition, in the presence of abundant amyloidosis, APOE ɛ4 may be associated with accelerated entorhinal cortex tau deposition. females may have lower resilience to tau, manifested by a higher degree of metabolic dysfunction in the entorhinal cortex in response to tau p…			APOE E4, educational level, sex	2-Tau
Edwards 2021	119	0.521008	65.5	9.4	46	85	1	1	1	1	1	1				1													Investigated sex differences in multimodal neuroimaging data from cognitively impaired patients; found greater tau-PET retention in females.	Edwards et al (2021)	Multimodal neuroimaging of sex differences in cognitively impaired patients on the Alzheimer's continuum: greater tau-PET retention in females	We assessed sex differences in amyloid- and tau-PET retention in 119 amyloid positive patients with mild cognitive impairmalest or Alzheimer's disease (AD) demalestia. Patients underwent 3T-MRI, 11C-PIB amyloid-PET and 18F-Flortaucipir tau-PET. To investigate and characterize sex differences in Alzheimer’s disease pathology and biomarkers	Cross sectional	USA		hippocampal volume and cortical thickness - Temporal region, entorhinal cortex, inferior temporal gyrus, precuneus, superior parietal	Females demonstrated greater tau-PET retention in the temporal region despite having comparable clinical scores and cortical thickness to males. Greater sex-specific burden of tau pathology in females was observed		No sex differences were present in areas of known Flortaucipir off-target binding. Overall, females demonstrated greater AD regional tau-PET burden than males despite clinical comparability. Sex differences in AD biomarker burden could provide insights into the pathogenesis of AD and support the developmalest of sex-specific treatmalests	check: Clinically impaired female patients on the Alzheimer's continuum demonstrated greater tau PET retention in temporal and parietal ROIs, and less robustly, greater global amyloid PET retention. Additional studies are warranted to replicate these findings in more diverse cohorts and examine longitudinal data. Future research should also seek to understand the differential contributions of gen…		Sex, age, CDR-SoB, APOE4 status, SUVR measures	2-Tau (MR, APOE, AB)
Vila-Castelar 2022	242	0.624	38.27	6.17	30	53	1	1	1	1	1	1						1	1				1						Examined the effect of sex on pathology and memory in PSEN1 mutation carriers; found females exhibited better delayed recall than males.	Vila-Castelar et al (2022)														just added
Caldwell 2019	158	0.5	75.35	7.19	75.6	95.8	1	1	1	1	1	1						1	1										Investigated whether sex moderated the effects of amyloid and APOE ε4 on default mode network connectivity; found sex-specific effects in females.	Caldwell et al (2019)	Sex moderates amyloid and apolipoprotein Îµ4 effects on default mode network connectivity at rest	This study aims to uncover whether left prefrontal functional connectivity with anterior and posterior default mode network (aDMN, pDMN) might differ by sex in AD.	Cross sectional	USA	ADNI	hippocampus, default mode network, left prefrontal cortex, inferior and middle temporal cortex • Brodmann Areas (BA) 6, 44, 8, 9 (prefrontal cortex) • Posterior and anterior default mode network (pDMN; aDMN)	Results showed no sex moderation of effects of A+ and APOE ε4 on left prefrontal/DMN connectivity in the full sample. However, sex significantly moderated impact of A+ and APOE ε4 on connectivity between aDMN and pDMN (p < 0.01). females with an APOE allele (ε4+) and A+ showed greater aDMN/pDMN connectivity than their ε4- counterparts. No significant results were observed in males. Partial correl…	Limitations of the present study include the high education level of the ADNI sample and relatively small sample size for examination of complex interactive effects. In addition, the present analysis included a small number of individuals with SMC but no cognitive impairmalest in the normal control group. Moreover, given the relatively large number of variables of interest in the present analysis…	The current investigation showed that sex did not moderatethe impact of APOE ε4 genotype and amyloid status on left prefrontal/DMN connectivity across NC and MCI cohorts. However, sex did moderate the impact of APOE ε4 genotype and amyloid positivity on functional connectivity between anterior and posterior DMN. In females at risk for AD or in early symptomatic stages who also have evidence of am…		Memory function (RAVLT)-The Rey Auditory Verbal Learning Test (RAVLT) is a neuropsychological assessmalest used to evaluate verbal learning and memory. In this study, total learning and delayed free recall scores from the RAVLT were analyzed to assess verbal memory function.	• APOE ε4 carrier status • Amyloid PET positivity (A+/−) • Sex • Age at screening visit • Education	1-A+,APOE, AB, Cog, Verbal Memory & Delay 3-A+, APOE, fMRI, Cog, Verbal Memory & Delay
Lindbergh 2020	149	0.52	74.35	6.88	52	91	1	1	1	1	1	1					1		1	1									Evaluated sex differences in β-amyloid and cognitive trajectories in preclinical AD; found that females with elevated Aβ are more vulnerable to memory decline.	Lindbergh et al (2020)	Sex-related differences in the relationship between β-amyloid and cognitive trajectories in older adults	to evaluate whether older males and females are differentially susceptible to cognitive decline in very early, pre-symptomatic stages of the Alzheimer’s disease (AD) continuum Evaluate sex-related differences in cognitive trajectories and the moderating role of sex in cognitive decline in relation to Aß and APOE status	longitudinal	USA /UCSF	Hillblom Aging Network at the University of California, San Francisco (UCSF) Memory and Aging Center	frontal, cingulate, parietal, and lateral temporal	We found that clinically normal females with elevated baseline levels of cortical Aβ, a hallmark feature of AD, showed significantly greater declines in episodic memory over time compared to males. This effect was further moderated by APOE status, such that female ε4 allele carriers with increased Aβ were particularly at risk for decremalests in episodic memory males and females did not significa…	- small sample size -did not correct for multiple comparison due to sample size	This study evaluated whether older males and females are differentially susceptible to cognitive decline in very early, presymptomatic stages of the Alzheimer’s disease (AD) continuum. Findings: Our results indicated that clinically normal females with elevated β-amyloid (a protein associated with AD that accumulates in the brain) show significantly greater rates of memory decline over time compa…			Age, education, sex, APOE status, AB SUVR values	1-AB, APOE, Cog
Sundermann 2018	1583	0.44	73.61	6.79	60.04	87.19	1	1	1	1	1	1											1						Investigated if APOE genotype effects differ between sexes across AD stages; found APOE-ε4 related to greater Aβ burden in men only.	Sundermann et al. (2018)														just added
Jack 2015	1246	0.474	N/A	11.1	30	95	1	1	1	1	1	1																	Compared effects of age, sex, and APOE ε4 on memory, brain structure, and Aβ PET; found males had lower hippocampal volume and worse memory.	Jack et al (2015)														just added
Gong 2025	1022	0.59	71.87	4.81	62.2	82.8	1	1	1	1	1	1																	Explored impact of sex and APOE status on functional connectivity in the entorhinal cortex; found females have higher ERC-FC in several networks.	Gong et al. (2025)														just added
Armstrong 2019	171	0.5	75	8	55+	91	1	1	1	1	1	1																	Examined the association of PIB+ with volumetric changes; found PiB+ males showed steeper volumetric declines in certain brain regions.	Armstrong et al 2019	Sex differences in the association between amyloid and longitudinal brain volume change in cognitively normal older adults	Amyloid positivity is a biomarker of AD pathology, yet the associations between amyloid positivity and brain volumetric changes, especially in the hippocampus, are inconsistent. We hypothesize that sex differences in associations may contribute to inconsistent findings among cognitively normal older adults.	longitudinal	USA	Baltimore Longitudinal Study of Aging (BLSA)	parahippocampal gyrus (phg), hippocampus, entorhinal cortex (erc), precuneus, and fusiform gyrus	PiB+ status was associated with greater volumetric declines in the phg (β = −0.036, SE = 0.011, p = 0.001) and erc (β = −0.019, SE = 0.009, p = 0.045). Sex modified the association of PiB+ status and rates of volumetric declines in fusiform (β = −0.117, SE = 0.049, p = 0.019). PiB+ males had steeper rates of volumetric declines in phg (β = −0.051, SE = 0.013, p < 0.001) and erc (β = −0.029, SE = …	BLSA is comprised of a high functioning group of community dwelling older adults with above average education, and therefore, our findings may not be generalizable to other populations. Also, we cannot make any conclusions about causality, i.e., amyloid driving volume loss, and there could be unmeasured covariates that may explain these relationships. Lastly, the results involving the volumetric …	Amyloidosis is a marker of entorhinal and parahippocampal volume loss. Amyloid positivity is a predictor of volume loss in brain regions affected by early AD pathology in males, but not females.			PiB+/-, sex, APOE e4 carrier status, age, race, years since first MRI and PET	1-(PIB, MRI, APOE, Cog, APOE) 3-MRI-Volume atrophy
Roberts 2021	9758	0.51	70.87	8.75	50	85	1	1	1	1	1				1									1					Analyzed amyloid and APOE status in a clinical trial screening cohort; found sex distribution was similar across APOE and amyloid groups.	Roberts et al (2021)	Amyloid and APOE Status of Screened Subjects in the Elenbecestat MissionAD Phase 3 Program	Elenbecestat, an oral BACE-1 inhibitor that has been shown to reduce Aβ levels in cerebrospinal fluid, was investigated in two global phase 3 studies in early AD. Here we report on differences observed in characteristics of APOE ε4 and amyloid positive subjects in the large screening cohort. to report differences observed in characteristics of APOE4 and amyloid positive subjects	Cross sectional and longitudinal	England - multi	Data from 29 countries		There was no obvious impact of gender on the distribution of CL, with mean (SD) composite of 85 (35.6) CL and 81 (37.8) CL for amyloid positive, and 3.2 (16.1) CL and 0 (14.0) CL for amyloid negative, for females and males respectively.	High screen failure rate of 77%	Our findings support a model whereby global amyloid burden is significantly associated with regional tau deposition in older adults. However, APOE allele status and sex may be associated with differences in AD-type pathophysiology that are downstream of amyloid and more proximal to clinical symptoms. More broadly, this work highlights the value of the A/T/N framework in hypothesis testing surroun…	Mean APOE ε4 positivity across the countries was 48%. This was lowest in Mexico < Taiwan < Greece < Bulgaria < Slovakia, but care needs to be used where numbers are too low to interpret. The highest rate was in France > Australia > Finland > Hungary > South Africa (Table 3). Mean amyloid positivity was 64% across the countries. This was lowest in Singapore < Croatia < Poland < China < Taiwan and …	Laboratory assessmalests, cognitive assessmalests, questionnaires	APOE4 status, amyloid status, gender, age, disease staging	1-AB or 13-Machine Learning
Akinci 2022	921	0.617	62.7	6.36	45	74	1	1	1	1	1		1		1		1	1							1				Investigated associations with COVID-19 confinement symptoms; found amyloid and IL-6 levels linked to COVID-19 anxious-depressive symptoms in women.	Akinci et al (2022)	Prepandemic Alzheimer Disease Biomarkers and Anxious-Depressive Symptoms During the COVID-19 Confinemalest in Cognitively Unimpaired Adults	We investigated whether β-amyloid, cortical thickness in medial temporal lobe structures, neuroinflammation, and sociodemographic factors were associated with greater anxious-depressive symptoms during the COVID-19 confinemalest.	Cross sectional and longitudinal	Europe/Asia	ALzheimer's and FAmilies (ALFA) and ALFA+ cohorts established at the Barcelonaβeta Brain Research Center in Barcelona, Spain		Key findings related to biological sex effects: 1. females had higher Perceived Stress Scale (PSS) scores than males during confinemalest. 2. The associations between CSF IL-6 and anxiety-depression symptoms during confinemalest were predominantly observed in females. 3. Stratified analyses indicated that females primarily drove the associations between biomarkers and anxious-depressive symptoms.…	First, our study focuses on participants at an increased risk for developing AD because the majority of our sample have an FH of sporadic AD. The lack of a control group limits the generalizability of our results to the general population and does not allow disentangling the contribution of the natural history of the disease to the observed increases in anxious-depressive symptoms. In the same ve…	Our results link AD-related pathophysiology and neuroinflammation with greater anxious-depressive symptomatology during the COVID-19-related confinemalest, notably in females. AD pathophysiology may increase neuropsychiatric symptomatology in response to stressors. This association may imply a worse clinical prognosis in people at risk for AD after the pandemic and thus deserves to be considered …	CSF: "Yes (IL-6, GFAP)" Life Style: "Sleep hours, food consumption differences by sex and caregiver status" Inflammation: "IL-6" Cognition: "HADS total scores for anxiety and depression" β-amyloid positivity (B = 3.73; 95% CI = 1.1 to 6.36; p = 0.006), caregiving (B = 1.37; 95% CI 0.24–2.5; p = 0.018), sex (females: B = 1.95; 95% CI 1.1–2.79; p < 0.001), younger age (B = −0.12; 95% CI −0.18 to −0…	Preconfinemalest and confinemalest HADS scores, PSS, and BRS"	"Aß-positivity, CSF IL-6, cortical thickness in AD signature regions, APOE4 status, caregiver status, age, sex, education, preconfinemalest anxiety-depression levels"	10-Behavior (MRI-APOE-Cog-Sleep) 5-inflmation (IL-6)
Chu 2024	442	0.62	64.51	7.2	50	79	1	1	1	1	1		1			1		1				1							Investigated links between nutrition and frailty and AD plasma biomarkers in amyloid-positive cognitively normal adults; found sex-specific relationships.	Chu et al (2024)	The associations between nutritional status and physical frailty and Alzheimer's disease plasma biomarkers in older cognitively unimpaired adults with positive of amyloid-β PET	To investigate the associations between nutritional status, frailty, and Alzheimer's disease biomarkers in participants with higher amyloid-beta burden	Longitudinal	China	Shanghai Sixth People's Hospital Affiliated to Shanghai Jiao Tong University School of Medicine	Frontal gyrus, lateral parietal gyrus, lateral temporal gyrus, medial temporal gyrus, posterior cingulate gyrus, precuneus	Nutritional and frailty characteristics differ by age, sex, and APOE4 genotype; these characteristics are associated with AD biomarker levels . Key findings indicate that higher MNA-SF scores, indicative of better nutritional status, and lower Fried frailty index scores, indicative of reduced frailty, are associated with lower levels of plasma AD biomarkers including AB42/40, NfL, and p-Tau-181. …		Adjusting nutritional and physical frailty characteristics may help reduce the risk of AD developmalest by managing Tau and other AD biomarker burdens		Plasma AD biomarkers (AB42, AB40, t-Tau, p-Tau-181, NfL)	Nutritional status, physical frailty, age, sex, education, BMI, APOE4 genotype, cognitive performance	11-Physical
Gottesman 2017	322	0.575	75.8	5.3	67	88	1	1	1	1	1		1				1			1									Studied intracranial atherosclerotic disease associations with Aβ; found males have stronger links between midlife vascular risk factors and late-life amyloid.	Gottesman et al (2017)	Association Between Midlife Vascular Risk Factors and Estimated Brain Amyloid Deposition	To determine if midlife vascular risk factors are associated with late-life brain amyloid deposition, measured using florbetapir positron emission tomography (PET).	Longitudinal (but analyses mostly cross-sectional comparison)	US (Maryland main)	The Atherosclerosis Risk in Communities (ARIC)-PET study including 4 communities (Washington County MD, Forsyth County NC, Jackson MS, and suburban Minneapolis MN)	global cortical SUVR (mean orbitofrontal, prefrontal, and superior frontal cortices; the lateral temporal, parietal, and occipital lobes; the precuneus, the anterior cingulate, and the posterior cingulate -grey cerebellum as ref)	No association between number of vascular risk factors and elevated odds of amyloid in females (while association present in males). No clear interaction of sex by number of risk factors. - PM - Key Findings: • An association was found between the number of midlife vascular risk factors and elevated brain amyloid in later life. • This association was stronger in whites compared to blacks, and in …	Exclusion of individuals with demalestia may induce a bias the study results with included participants reaching late-life being relatively healthy cognition. Authors also malestion the sample size that maybe inadequate to detect an interaction between all factors (e.g., 3 group of vascular risk factors, 2 time midlife lalte life, etc.)	An increasing number of midlife vascular risk factors was significantly associated with elevated amyloid SUVR; this association was not significant for late-life risk factors. These findings are consistent with a role of vascular disease in the developmalest of AD. PM: The study suggests that midlife vascular risk factors play an essential role in later life amyloid deposition and potentially in …	The evaluation of sex effect is not the main aim of the study, and the investigation was mostly run as sensitivity analyses and table with results were presented in supplemalestal material. PM: - • Participants had a mean age of 52 at midlife evaluation and 76 at the time of PET imaging PM: - Smoking was considered as a vascular risk factor	Vascular risk factors: smoking, hypertension, diabetes, obesity, elevated total cholesterol	Midlife vascular risk factors including: smoking, hypertension, diabetes, obesity, and elevated cholesterol	6-Vascular
Walker 2018	339	0.56	75	5	60	90	1	1	1	1	1		1				1			1		1			1				Examined mid and late life inflammatory markers and amyloid; found sex-dependent associations as C-reactive protein (CRP) was linked to amyloid in males.	Walker et al (2018)	The Association of Mid-and Late-Life Systemic Inflammation with Brain Amyloid Deposition: The ARIC-PET Study	We examined the association of midlife and late-life systemic inflammation with late-life brain amyloid levels in a community sample of non-demalested older adults from the Atherosclerosis Risk in Communities (ARIC)-PET Study	Longitudinal	USA	Atherosclerosis Risk in Communities (ARIC) – PET Study.	Orbitofrontal, prefrontal, superior frontal cortices, lateral temporal, parietal, occipital lobes, precuneus, anterior cingulate, posterior cingulate	Within both ARIC-PET and the full ARIC sample: -- median CRP levels increased during midlife, and decreased slightly from middleto late-life. -- females tended to have higher CRP levels; however, these differences were statistically significant only in midlife. -- Compared to white participants, African Americans had higher CRP levels during middle- and late-life; race differences were statistica…	Infrequent CRP measuremalest, potential underpowering for modest associations, selection bias due to differential attrition, and exclusion of participants with demalestia.	Although our primary analysis does not support an association between systemic inflammation and brain amyloid deposition, we found evidence for sex-and race-dependent associations. However, findings from subgroup analyses should be interpreted with caution.	Blood levels of high sensitivity C-reactive protein (CRP), a marker of systemic inflammation, were measured 22 years (Visit 2), 16 years (Visit 4), and up to 2 years before PET imaging (Visit 5). -- Plasma: C-reactive protein (CRP) Life Style: Alcohol use, cigarette smoking Inflammation: Yes, through CRP levels	Inflammatory markers, vascular risk factors	Age, sex, race-center, education, APOE ε4 status, vascular risk factors (BMI, cholesterol, hypertension, diabetes, coronary heart disease), smoking, alcohol use, inflammatory disease, medication use	5-inflammation
Vemuri 2016	393	0.38	78.6	5	70	89	1	1	1	1	1		1										1	1					Investigated the effect of multiple variables on AD biomarker trajectories using longitudinal imaging data; found no sex differences.	Vemuri et al (2016)	Effect of intellectual enrichmalest on AD biomarker trajectories	To investigate the effect of age, sex, APOE4 genotype, and lifestyle enrichmalest on AD biomarker trajectories in an elderly population without demalestia	Longitudinal	USA	MCSA Mayo Clinic Study of Aging (MCSA)	• Bilateral posterior cingulate • Left middle/inferior temporal gyrus	Key findings related to biological sex indicated that there were no significant associations of lifestyle enrichmalest variables or sex with biomarker values. This suggests that while education and occupation levels may influence AD biomarkers, sex does not significantly impact these biomarker trajectories in the cohort studied. Factors such as education, midlife cognitive activity, and APOE4 gen…	Simplistic approach of investigating the influence of lifestyle enrichmalest on the 3 AD biomarkers independently and did not consider the possible interactions between the different biomarker variables, which may be influenced by enrichmalest variables. The AD biomarkers used in this study may not be capturing the brain compensatory mechanisms invoked by pathology due to lifestyle enrichmalest, …	Observed minimal effects of lifestyle enrichmalest variables (education/occupation, midlife cognitive activity, and midlife physical activity) on the AD biomarker trajectories (specifically the rate of worsening). Highly educated APOE4 carriers with high midlife cognitive activity have lower amyloid burden than highly educated APOE4 carriers with low midlife cognitive activity. Age was associated…	Life Style: Included as enrichmalest variables (education/occupation, midlife cognitive activity, and midlife physical activity) Cognition: Midlife cognitive activity included as a predictor variable	APOE genotype, intellectual lifestyle, physical activity lifestyle, MCSA	• Age • Sex • APOE4 genotype • Lifestyle enrichmalest variables (education/occupation, midlife cognitive activity, and midlife physical activity)	11-Physical (Per Masa exclude)
Gottesman 2020	300	0.56	75.8	5.17	75.1	77.1	1	1	1	1	1		1				1			1				1					Examined the association between intracranial atherosclerotic disease and brain β-amyloid; did not find sex-based differences.	Gottesman et al (2020)	Association of Intracranial Atherosclerotic Disease with Brain Î²-Amyloid Deposition: Secondary Analysis of the ARIC Study	To test the hypothesis that intracranial atherosclerotic disease (ICAD) is associated with cerebral β-amyloid deposition as a marker of Alzheimer disease.?	Cross sectional	USA	ARIC-PET (4 US communities (Washington County, Maryland; Jackson, Mississippi; Forsyth County, North Carolina; and the suburbs of Minneapolis, Minnesota))	Orbitofrontal, prefrontal, superior frontal cortices; lateral temporal, parietal, occipital lobes; precuneus, anterior cingulate, posterior cingulate	separately analyzes based on sex but finds no difference, sex is not the main focus of the study -sex is used as demographic - main point: In 300 participants (mean [SD] age, 76 [5] years; 132 African American individuals [44%], 167 females [56%], and 94 carriers of at least 1 apolipoprotein E ϵ4 allele [31%]), ICAD was found in 105 participants (35%) and mean (SD) SUVR was higher in individuals …	cross sectional it is plausible that ICAD is a more important risk factor from earlier in life, which we could not evaluate ARIC-PET is a study of survivors: individuals with demalestia were excluded, and thus individuals with the most severe atherosclerosis might have died of other associated disease earlier in the study or may have developed demalestia and thus been excluded, particularly in AP…	In this sample, ICAD, including atherosclerotic plaque characteristics and measures of stenosis, was not associated with brain β-amyloid by PET. Meaning In individuals without demalestia from US communities, neither ICAD features nor the degree of stenosis are associated with brain β-amyloid when studied cross-sectionally.	Intracranial atherosclerotic disease (ICAD) refers to the buildup of fatty deposits, or plaques, within the arteries inside the brain. These plaques can restrict blood flow and lead to serious conditions such as strokes. ICAD is a significant cause of stroke worldwide and involves the thickening and hardening of the walls of the brain's arteries due to the accumulation of cholesterol, fats, and o…		Age, sex, educational level, race, hypertension, diabetes, smoking status, BMI, hypercholesterolemia, statin use, APOE genotype	6-Vascular
Iwata 2018	383	0.530026	73.11	6.18	66.9	80.9	1	1	1	1	1		1																Studied longitudinal cognitive decline in Japanese MCI patients; found women with MCI declined faster than men.	Iwata et al (2018)	Effects of sex, educational background, and chronic kidney disease grading on longitudinal cognitive and functional decline in patients in the Japanese Alzheimer's Disease Neuroimaging Initiative study	to determine whether sex or education level affects the longitudinal rate of cognitive decline in Japanese patients	Longitudinal	Japen	Alzheimer's Disease Neuroimaging Initiative data set of 537		females with MCI had a significantly faster rate of decline than males over a 3-year period. Highly educated males showed a significantly slower rate of decline than the other groups. Sex differences in the rates of decline remained after stratification by amyloid or apolipoprotein E (APOE) ε4 status but were absent in Alzheimer's disease over a 2-year period. Subtle differences in chronic kidney…		In patients with MCI, sex and educational history significantly affected the rate of change in cognitive and clinical assessmalests. Furthermore, a subtle decline in chronic kidney disease grade was associated with a faster rate of decline regardless of amyloid pathology in females.	interesting that they also include chronic kidney disease grading	Family history of demalestia, amyloid positivity, APOE ε4 frequency, chronic kidney disease grade CDR-SOB, ADAS-cog13, MMSE, FAQ	Sex, educational background, chronic kidney disease grading, amyloid positivity, APOE4 status	?11-Life Style
McCluskey 2018	112	1	69.2	2.5	64	75	1	1	1	1	1		1													1			Studied amyloid and subjective cognition in cognitively normal females; did not report findings on sex differences; sample was entirely female.	McCluskey et al (2018)	Self-reported confusion is related to global and regional β-amyloid: data from the females’s healthy ageing project	To assess the relationship between subjective cognition and amyloid deposition using PET imaging PM-To investigate the relationship between self-reported confusion and global and regional β-amyloid (18F-Florbetaben) uptake	Longitudinal	Australia	the females’s Healthy Ageing Project (WHAP), a longitudinal cohort of Australian-born females l	Frontal, superior parietal, lateral temporal, lateral occipital, anterior and posterior cingulate regions	The study focused exclusively on females, finding that APOE &4 status was a significant predictor of amyloid deposition, linking confusion to β-amyloid deposition - females were eligible for inclusion if they were aged 45-55 years and Australian born, had malesstruated 3 months before recruitmalest Key FINDINGS - • The study included 236 cognitively normal female participants with an average age …	Potential volunteer bias, clinic referral bias, limited generalizability due to focus on Australian females	APOE &4 is a significant predictor of amyloid deposition; mood and education were not significant predictors Self-reported confusion in cognitively normal older females is associated with higher global and regional β-amyloid burden	• Small sample size • Cross-sectional nature of the study limits causal inference • Possible volunteer bias		APOE ε4 status, CESD score (mood), age	1-AB female cohort
Ma 2024	1071	0.46	75.2	7.64	72	83	1	1	1	1	1			1	1	1			1				1						Investigated sex-dependent effects of APOE; found sex moderates the rate of cognitive decline associated with APOE4 genotype.	Ma et al (2024)	Disentangling sex-dependent effects of APOE on diverse trajectories of cognitive decline in Alzheimer's disease	sought to stratify the diverse relationships between AD biomarkers and cognitive decline in the aging population and uncover risk factors contributing to the diversities in AD. Using the results from temporal stratification, we were able to explore how biological sex and education level dynamically contribute to modifying the impact of APOE4 on cognitive decline across multiple stages of AD progr…	Cross sectional	USA	ADNI	Specific brain regions associated with critical transition ages (72, 78, and 83 years)	Our findings indicated that the temporal relationship between AD biomarkers and cognitive decline may differ depending on the synergistic effect of genetic risk and biological sex. Specifically, tauopathy-PET biomarkers exhibit a more dynamic and age-dependent association with Mini-malestal State Examination scores ( ), with inflection points at 72, 78, and 83 years old, compared with amyloid-PET…	cross sectional ADNI - may not mirror clinical data cognitive reserve, -Extend from AT[N] to ATX[N] framework. The AT[N] framework (Jack et al., 2018) is the most popular AD research framework that characterizes individuals using amyloid-β pathway (A), tau-mediated pathophysiology (T), and neurodegeneration biomarker (N). Our current work followed the AT[N] framework. Recently, the biomarker matr…	Our findings extent prior work demonstrating differential associations between AD biomarkers and clinical decline by showing that the T-biomarker exhibits more change points than the A and [N] biomarkers as cognition declines during AD progression. We also observed that genetic risk (i.e. APOE4), biological sex, and cognitive reserve exert important influences on the transition from AD biomarker …	Since pre-symptomatic or early symptomatic interventions may ultimately constitute the best long-term therapeutic strategy, the disentangled temporal behavior of cognitive decline offers a new window to manage the priority of risk factors more effectively in AD treatmalest. Our analysis revealed notable gender-specific differences in the progression of cognitive decline associated with whole brai…	Education level, MMSE scores	APOE4 status, biological sex, education level, tauopathy-PET biomarkers, amyloid-PET, neurodegeneration (MRI biomarkers)	2-Tau
Kimura 2023	122	0.557	75.5	1.5	71	80	1	1	1	1	1			1	1				1			1							Predicted amyloid positivity using machine learning with wearable data; Sex is used as a predictor, and its significance varied across the models.	Kimura et al (2023)	Predicting positron emission tomography brain amyloid positivity using interpretable machine learning models with wearable sensor data and lifestyle factors	We developed machine learning models using objectively measured lifestyle factors to predict elevated brain amyloid burden on positron emission tomography.	Cross sectional and longitudinal	Japan	USUKI	frontal lobes, temporoparietal lobes, posterior cingulate gyrus, and cerebellum	Sex did not remain as common variables in all three models. Although the incident rate of AD is higher in females than man [45], the association between sex and brain amyloid burden is controversial	First, the predictive model for brain amyloid deposition in an independent cohort was not validated. Second, we collected clinical data to define the presence or absence of demalestia at baseline and not all participants with possible demalestia could be excluded from the study. Third, participants recruited from 855 community-dwelling individuals in this study were 122 with MCI or subjective mem…	We developed machine learning models for predicting PET amyloid positivity using easily available and noninvasive variables without the need to visit a hospital. Our models are useful for prescreening on enrollmalest of subjects who seems with brain amyloid deposition to reduce screen failure rate and trial costs in clinical trials. Furthermore, our models are useful for clinician to identify the…	The most interesting finding of the current study was that machine learning models using objectively measured lifestyle factors combined with demographic characteristics and living environmalest and health behaviors had acceptable performance on predicting amyloid positivity on PET.		Demographic characteristics, chronic diseases, physical activity, nap, heart rate, conversation time, living environmalest, and health behaviors, cognitive test scores, and lifestyle factors	13- Machine learning/interesting
Hwang 2023	881	0.39	71.3	8.78	53	89	1	1	1	1	1			1				1									1		Developed a deep generative model to predict preclinical AD; included sex as a predictive variable.	Hwang et al (2023)	Real-world prediction of preclinical Alzheimer's disease with a deep generative model	To predict amyloid positivity in cognitively normal individuals using a deep generative model	Cross sectional	Republic of Korea	Multi-center (ADNI database)	Right posterior temporal lobe, right and left lateral remainders of the occipital lobes, brainstem	Sex was identified as one of the most discriminative features for amyloid positivity, along with the number of APOE ε4 alleles -PM: Key findings related to biological sex include that the dataset was skewed toward female participants. However, some cited studies indicated no significant gender differences in hippocampal atrophy in mild cognitive impairmalest. This study did not explicitly detail …	The study's limitations include the necessity of MRI scans for inference and the ambiguity in the importance values derived from MRI data. The authors propose future extensions to predict preclinical Alzheimer's disease from longitudinal data and to integrate tabular data to address missing MRI scans.	The deep generative model effectively classified amyloid-positive and amyloid-negative cognitively normal individuals using T1-weighted MRI scans and other clinical features	The study applied explainable AI techniques to multi-modal data (image and tabular), providing discriminative regions and features for the entire dataset and individual participants. The model's performance was consistent across discovery and practice datasets	Demographic information, clinical scores, genetic variables (APOE4)	Structural MRI scans, demographic information, and clinical scores	13-Machin Learning
Ossenkoppele 2020	260	0.558	69.2	9.5	50	89	1	1	1	1	1					1		1	1										Examined demographic, genetic, and imaging biomarker associations with brain resilience and tau burden; found female sex is associated with resilience.	Ossenkoppele et al (2020)	Assessmalest of Demographic, Genetic, and Imaging Variables Associated with Brain Resilience and Cognitive Resilience to Pathological Tau in Patients with Alzheimer Disease	Which demographic, genetic, and neuroimaging factors are associated with cognitive and brain resilience to pathological tau in patients with Alzheimer disease?	Cross sectional and longitudinal	Global collaboration (Sweden, USA, South Korea, Netherlands, UK)	Memory Disorder Clinic of Gangnam Severance Hospital (Seoul, South Korea), the Swedish BioFINDER study at Lund University (Lund, Sweden), and the University of California, San Francisco (UCSF) AD Research Center (San Francisco, California)	frontal, temporal, parietal, and occipital	Bivariate models showed that female sex, younger age, and lower global WMH volumes were associated with greater brain resilience. In the multivariable model, the associations with age and sex remained significant, but the association with WMH volumes did not. In the 2-step and simultaneous BR models, the associations of age and sex with BR remained significant after additional adjustmalest for ce…	First, there were only 3 equivalent cognitive tests available across centers. Although MMSE, delayed recall, and category fluency are important tests, several domains of cognition, such as executive functions or attention, were not sufficiently covered, and the CR scores were based on a single test. Second, educational level differed across the cohorts. Third, for the longitudinal analyses, we us…	In this study, female sex and young age were associated with greater BR against pathological tau, whereas higher educational level and cortical thickness were associated with greater CR. Furthermore, persons who had low CR and BR had the most rapid cognitive decline over time. Thus, CR and BR may be associated with differential mechanisms and may provide complemalestary prognostic information.		MMSE	Age, sex, educational level, APOE-E4 status, WMHs, cortical thickness	2-Tau
Yakoub 2023	373	0.7158	63.59	5.13	55.13	84.23	1	1	1	1	1					1	1	1				1			1				Measured longitudinal changes in plasma AD biomarkers and tau PET in at-risk adults; found females showed a faster increase in plasma GFAP.	Yakoub et al (2023)	Longitudinal blood biomarker trajectories in preclinical Alzheimer's disease	Examine the usage of plasma markers to track biological change over time, with plasma pTau181 and GFAP markers showing longitudinal change in individuals with preclinical AD Assess longitudinal rates of change in plasma biomarkers in the preclinical phase of Alzheimer's disease	Longitudinal	Canada, Sweden, Norway, UK, China, US	Pre-symptomatic Evaluation of Experimalestal or Novel Treatmalests for Alzheimer’s Disease(PREVENT-AD) cohort.	cerebellar gray, inferior cerebellar gray	Female sex showed accelerated increase in plasma GFAP over time compared to males.	A limitation ofour study is that not all participants underwent PET imaging. Anotherweakness is the unavailability of plasma pTau217 measures, which isa promising marker showing high accuracy in detecting amyloid andtau PET pathology. 32 Furthermore, our Aβ42 and Aβ40 plasma valueswere analyzed using a Simoa platform, whereas mass spectrometry isconsidered the gold standard method in testing plas…	Longitudinal increase of plasma pTau181 and glial fibrillary acidic protein (GFAP) can be measured in the preclinical phase of AD. Apolipoprotein E ε4 carriers experience faster increase in plasma pTau181 over time than non-carriers. We showed an increase in plasmapTau181 over time among APOE ε4 carriers comparedto non-carriers in cognitively unimpaired older adults.Increasing age and female sex …	I marked inflammation because they look at GFAP which is kind of a bi proxy but is related		APOE4 status, age, sex, years of education	1-AB, Plasma
Jack 2017	435	0.46	56.04	7.5	50	95	1	1	1	1	1					1													Studied prevalence of amyloidosis, tauopathy, and neurodegeneration (ATN); found greater prevalence of ATN+ in men from age 65-75.	Jack et al (2017)	Age-specific and sex-specific prevalence of cerebral β-amyloidosis, tauopathy, and neurodegeneration in cognitively unimpaired individuals aged 50–95 years: a cross-sectional study	We determined the clinical characteristics and prevalence of each ATN profile (amyloid deposition (A), tauopathy (T), and neurodegeneration or neuronal injury (N)) in cognitively unimpaired individuals aged 50 years and older.	Cross sectional	USA	Mayo Clinic Study of Aging	white matter hyperintensity, hippocampal	White matter hyperintensity volume (p<0·0001) and cognitive performance (p<0·0001) also differed by ATN group. Tau PET and neurodegeneration biomarkers were discordant in most individuals who would be categorised as stage 2 or 3 preclinical Alzheimer's disease (A+T+N−, A+T−N+, and A+T+N+; 86% at age 65 years and 51% at age 80 years) or with suspected non-Alzheimer's pathophysiology (A−T+N−, A−T−N…	because eight possible ATN combinations exist, participant numbers in some groups were small. Dichotomising each biomarker simplifies what is an underlying continuous process.	Biomarkers of fibrillar tau deposition can be included with those of β-amyloidosis and neurodegeneration or neuronal injury to more fully characterise the heterogeneous pathological profiles in the population. Both amyloid- dependent and amyloid-independent pathological profiles can be identified in the cognitively unimpaired population. The prevalence of each ATN group changed substantially with…		Cognitive Z scores	Age, sex, APOE ε4 status, and neurodegeneration markers	1-2-3 Can be used in any of them
Wennberg 2017	611	0.493	62.7	3.17	50	69	1	1	1	1	1						1			1			1		1				Investigated the cross-sectional association between cerebral Aβ deposition and gait; found sex differences in association between PiB-PET SUVR and gait.	Wennberg et al 2017	Cerebral Amyloid Deposition Is Associated with Gait Parameters in the Mayo Clinic Study of Aging	To determine the cross-sectional association between cerebral amyloid deposition (measured by PiB-PET SUVR) and gait parameters, and to examine the interaction between sex and amyloid deposition	Cross sectional	USA	Population-based cohort study in OlmstedCounty, MN.	Intracranial Prefrontal, orbitofrontal, parietal, temporal, anterior cingulate, posterior cingulate/precuneus, motor	In fully adjusted models including neuroimag-ing measures of neurodegeneration, higher PiB-PET SUVRacross all ROIs was associated with slower gait speed(P < .05 except for the parietal ROI), lower cadence andlonger double support time (P ≤ .05 except for the motorROI), and greater stance time variability (P < .05). In sex-stratiﬁed analyses, the association between higher PiB-PET SUVR across all …	First, aspreviously malestioned, we were unable to account for addi-tional pathologies that might affect gait parameters includ-ing vascular pathologies, tauopathies, or TDP43deposition.	PiB-PET SUVR across ROIs, independentof general measures of AD-associated neurodegeneration,is associated with poorer performance on multiple gaitparameters among cognitively normal females, aged 50 to69 years. Longitudinal studies are needed to determinewhether Ab predicts gait decline in both females and males			PiB-PET SUVR, age, sex, BMI, education, APOE ε4 allele, Charlson comorbidity index, depression, AD-associated neurodegeneration measures (HVa, FDG PET SUVR, and cortical thickness)	12-AB, Gait
Schaeverbeke 2021	180	0.45	68.6	6.4	52	80	1	1	1	1	1							1						1					Investigated predictors of cognitive decline; found that age and sex account for 18.5% of variance in episodic memory decline.	Schaeverbeke et al (2021)	Baseline cognition is the best predictor of 4-year cognitive change in cognitively intact older adults	We examined in cognitively intact older adults the relative weight of cognitive, genetic, structural and amyloid brain imaging variables for predicting cognitive change over a 4-year time course.	Cross sectional and longitudinal	Belgium	Flemish Prevent Alzheimer’s Disease Cohort KU Leuven (F-PACK)	hippocampus, frontal, parietal, anterior cingulate, precuneus-posterior cingulate and lateral temporal)	A base model of age and sex explained 18.5% of variance in episodic memory decline.	multimodal assessmalest at baseline did not include tau PET imaging. This may be an imaging variable with higher 4-year predictive value, possibly at a level more comparable to baseline scores.	In cognitively intact older adults, the strongest baseline predictor of subsequent episodic memory decline was the baseline episodic memory score. When this score was included, only very limited explanatory power was added by brain volume or amyloid load measures. The data warn against classifications that are purely biomarker-based and highlight the value of baseline cognitive performance levels…	I put 1 for hormone and genetics because they are looking for BNDF polymorphisms so it kind of fits in either category.	cognitive test scores	Age, sex, education, APOE and BDNF polymorphisms, baseline cognition, hippocampal volume, amyloid load, entorhinal volume	7-Genetic	No sex differences, not a biological variable
James 2023	362	0.4944	70.6	0.7	36	71.4	1	1	1	1	1						1			1									Examined normal-appearing white matter integrity; found greater ‘midlife’ cardiovascular risk is associated with poorer white matter integrity in females.	James et al (2023)	Neuroimaging, clinical and life course correlates of normal-appearing white matter integrity in 70-year-olds	We investigate associations between normal-appearing white matter microstructural integrity in cognitively normal ∼70-year-olds and concurrently measured brain health and cognition, demographics, genetics and life course cardiovascular health.	Cross sectional and longitudinal	London, UK	Insight 46	lateral and medial frontal, anterior and posterior cingulate, lateral parietal, and lateral temporal regions	Our findings further show that greater ‘midlife’ cardiovascular risk and higher blood pressure were associated with poorer normal-appearing white matter microstructural integrity in females only, suggesting that females’s brains may be more susceptible to the effects of midlife blood pressure and cardiovascular health. Significant sex interactions emerged for midlife cardiovascular health and nor…	First, the British population in Insight 46 is a cohort of selectively healthy, socially advantaged and exclusively White British participants,14 reducing generalizability to other populations. Second, this analysis uses imaging measures at one time point; Third, WMHV is not randomly distributed in the brain and specific tracts are more likely to be excluded from the NAWM than others, potentially…	poorer cardiovascular health and higher BP in midlife and increases in BP in early midlife were associated with poorer NAWM microstructural integrity measures decades later in cognitively unimpaired participants in females. Poorer cardiovascular health in late life was also associated with poorer NAWM microstructural integrity measures. These relationships were not fully explained by WMHV, sugges…		Childhood cognition, educational attainmalest, parental socio-economic position (SEP), cardiovascular metrics.	Sex, age at scan, educational attainmalest, parental SEP, childhood cognition, APOE status, cardiovascular risk, blood pressure (BP)	6-Vascular maybe
Yang 2022	302	0.472492	74.21	7	59.2	80	1	1	1	1	1																		Assessed sex differences in functional connectivity; found females had lower magnitude functional network metrics.	Yang et al (2022) (functional topology)	Sex Modulates the Pathological Aging Effect on Caudate Functional Connectivity in Mild Cognitive Impairmalest	To assess the pathological aging effect on caudate functional connectivity among mild cognitive impairmalest (MCI) participants and examine whether and how sex and amyloid contribute to this process.	Cross sectional (limited longitudinal fMRI, analysis was done crossectional	USA	ADNI database	Caudate	Significant sex-by-age interaction was found in MCI participants regarding caudate nodal strength, indicating sex differences in aging effects The study found significant sex-by-age interaction effects in individuals with MCI, demonstrating that females and males exhibit different patterns of aging-related changes in caudate functional connectivity. Specifically, there was a significant increase …	Limited number of longitudinal fMRI scans; potential influence of unaccounted factors, especially genetic risk factors beyond APOE genotype; generalizability of findings needs more validation with additional cohorts	Conclusion: In summary, we successfully demonstrated sex-modulated aging effects on caudate functional connectivity in the MCI group using resting-state fMRI data. A striking aging effect on bilateral caudate functional connectivity in females but not in males with MCI participants were observed in both ADNI and CNTN cohorts, without being significantly mediated by brain amyloid. Similar sex dimo…			Age, sex, APOE4 genotype, amyloid status, white matter hyperintensity volume, geriatric depression scale, Neuropsychiatric Inventory Questionnaire scores	3-MR (fMRI, aging)
Pan 2023	291	0.59	65.6	8.75	45	80	1	1	1	1	1																		Investigated \Aβ burden and cognitive performance by sex and APOE genotype; found sex differences in Aβ burden and cognition.	Pan et al (2023)	Sex and APOE genotype differences in amyloid deposition and cognitive performance along the Alzheimer's Continuum	This study aimed to investigate the brain amyloid-β (Aβ) burden and cognitive performances by sex and APOE genotype in a cohort of Aβ-positron emission tomography (PET)–positive participants	Cross sectional	China	Local / outpatient memory clinic and the general community	frontal gyrus, lateral parietal gyrus, lateral temporal gyrus, medial temporal gyrus, posterior cingulate gyrus, occipital gyrus, and precuneus	Key findings include: • Cognitive Performance: Females exhibited poorer language and visuospatial performance compared to males. However, no significant effect of the APOE genotype on cognitive performance was observed. • Amyloid Deposition: In cognitively normal (CN) individuals, females had higher amyloid burden than males among APOE4 noncarriers. Among males, APOE4 carriers had higher amyloid …	-only chinese - younger age sample size	In the cognitively normal participants, females had a higher Aβ burden than males in APOE ε4 noncarriers, whereas APOE ε4 carriers had a higher Aβ burden than noncarriers in males. -In the cognitively impaired participants, APOE ε4 carriers were more likely to have a higher Aβ burden than noncarriers in the brain regions of the lateral parietal gyrus, frontal gyrus, and precuneus. -In addition, f…	. In different cognitive states, general linear models were used to determine the effects of sex and APOE genotype on AV45 PET SUVRs (global cortical region and each ROI), with age and education years as covariates. - In all the participants, sex and APOE genotype were also used as predictor variables, and cognitive performance (z-scores for memory, language, attention, visuospatial, and executiv…	Neuropsychological tests for cognitive performance	Sex, APOE genotype	1-AB
Subramaniapillai 2022	21308	0.502	63.84	7.49	44	82	1	1	1	1		1	1	1			1			1	1								Explored how cardiometabolic risk factors (CMRs) interact with sex and APOE4; found sex differences between brain age gap and all CMRs.	Subramaniapillai et al (2022)	Sex- and age-specific associations between cardiometabolic risk and white matter brain age in the UK Biobank cohort	To investigate associations between white matter Brain Age Gap (BAG) and cardiometabolic risk factors (BMI, WHR, BF%), APOE4 status, and how these vary by sex and age.	Cross sectional	United Kingdom (UK Biobank cohort)	UK Biobank (multi-center)	Whole Brain	Sex differences in associations between BAG and cardiometabolic risk factors, with stronger positive associations in males. In males, higher BAG associated with greater BMI, WHR, and BF%. In females, higher BAG associated with greater WHR, but not BMI and BF%. In oldest females (66-81 years), greater BF% linked to lower BAG. Earlier malesopause transition associated with higher BAG.	We report sex differences in associations between BAG and allthree CMRs, with stronger positive associations among males compared to females.Independent of APOE4 status, higher BAG (older brain age relative to chronologicalage) was associated with greater BMI, WHR, and BF% in males, whereas in females,higher BAG was associated with greater WHR, but not BMI and BF%. These divergent associations we…	The findings point to sex- and age-specific associations between cardiometabolic risks and brain age. Incorporating sex as a factor in studies addressing cardiometabolic risk may promote sex-specific precision medicine. The study concluded that incorporating sex as a critical factor in such research could enhance precision medicine, thereby improving healthcare for both sexes. It emphasized the i…	Utilizing a cross-sectional design with data from the UK Biobank, machine learning algorithms (XGBoost regression) were applied to analyze the data from 35,740 individuals, including 18,831 females. Diffusion-weighted imaging was employed to measure white matter brain age.	Cardiometabolic risk factors (e.g., BMI, WHR, BF%)	-	3,5, 6 MR, WM, Cardiometabolic
Reas 2024	416	0.5961	76.4	6.9	56	97	1	1	1	1		1	1		1			1											Conducted sex-stratified analyses of effects of APOE on brain microstructure; found differences in entorhinal/cingulum microstructure by APOE genotype in females.	Reas et al (2024)	Effects of APOE2 and APOE4 on brain microstructure in older adults: modification by age, sex, and cognitive status	Goal is to evaluate whether effects of APOE on neurodegenerative changes are modified by other AD key risk factors including age and sex	Cross sectional	USA	Rancho Bernardo Study (RBS) of Healthy Aging	cingulum, corpus callosum, fornix, entorhinal cortex, inferior fronto-occipital fasciculus, inferior longitudinal fasciculus, parahippocampal cingulum, superior longitudinal fasciculus, and uncinate, thalamus, putamales, caudate, and amygdala White matter, gray matter, subcortical regions of interest	Differences in entorhinal microstructure by APOE4 and in entorhinal and cingulum microstructure by APOE2 were present for females only. Further analysis of diastolic blood pressure identified a sex by APOE4 interaction among CN (F(1,182) = 5.87, p = 0.02), such that the difference was only present among males (p < 0.001) but not females. Sex-stratified analyses revealed that entorhinal ND differe…	A limitation of this study is lack of AD biomarker characterization on the full sample, precluding consideration of amyloid and tau in statistical analyses, which could aid in informing potential associations between AD neuropathology and APOE-dependent mechanisms underlying microstructural differences. Furthermore, the cross-sectional nature of this study precludes tracking patterns of change or…	The entorhinal cortex may be an early target of neurodegenerative changes associated with APOE4 in presymptomatic individuals, whereas APOE2 may support beneficial white matter and entorhinal microstructure, with potential sex differences that warrant further investigation. APOE modifies microstructural patterns associated with aging and cognitive impairmalest, which may advance the developmalest…	lifestyles = 1 indicates BMI	apoe genotyping, CSF measuremalests,	APOE genotype (APOE2, APOE4), Sex, Age, Cognitive status	7-Genetic
Damoiseaux 2012	131	0.54	70.6	6.9	55	92	1	1	1	1		1	1		1														Examined if the effect of APOE genotype on functional connectivity is sex-mediated; found female ε4 carriers have reduced DMN connectivity.	Damoiseaux et al. (2012)														just added
Morrison 2024	2119	0.465	73.23	7.21	58	88	1	1	1	1		1	1				1			1									Examined sex differences in relationship with risk factors, WMHs, and cognition; found sex differences in WMH progression in occipital lobe.	Morrison et al (2024)														just added
Hammonds 2024	344	0.573	70.3	7.2	63	82.8	1	1	1	1		1		1										1					Analyzed gender fairness in deep learning prediction of AD from MRI; did not find significant sex differences in classification ability of subgroups.	Hammonds et al (2024)	Unraveling Gender Fairness Analysis in Deep Learning Prediction of Alzheimer’s Disease	In our work, we seek to present a standardized analysis of gender fairness in the AD classification scenario and discuss the lack of a benchmark to evaluate skewed performance with respect to gender for DL and AD studies.	Cross sectional	Norway	ADNI and Image and Data Archive (IDA)		Contrary to other studies, our sub-group analyses do not show significant differences in performance between male and female subgroups.	We trained and tested only two DL architectures using retrospective data, which is insufficient to conclude whether results can be extrapolated to other architectures or other datasets. We did not explore the effect of varying the female vs. male representation in the training set, but we found conflicting evidence in the literature about the significance of gender balance in the training set for…	In our work, we seek to present a standardized analysis of gender fairness in the AD classification scenario and discuss the lack of a benchmark to evaluate skewed performance with respect to gender for DL and AD studies. For that purpose, we train two deep neural networks to classify between cognitively normal (CN) and AD subjects from magnetic resonance imaging (MRI) and analyze the classificat…	I marked lifestyle for education	• Education, MMSE score, APOE4 status	• APOE4 status, Age, Education, MMSE score, MRI measures	13-Machin Learning, Fairness
Dincer 2022	350	0.557	69.7	8.1	52.3	86	1	1	1	1		1			1	1													Investigated relationships between APOE genotype, Aβ, MRI volumetrics, tau PET, and CSF p-tau; found sex-mediated effects of APOE genotype.	Dincer et al (2022)														just added
Contador 2022	106	0.622	57.48	4.44	44	70	1	1	1	1		1			1														Studied the sex influence on cognition, CSF biomarker levels, and brain volume in EOAD; found sex differences in cognition, atrophy, and CSF tau levels.	Contador et al (2022)	Sex differences in early-onset Alzheimer's disease	Sex is believed to drive heterogeneity in Alzheimer's disease (AD), although evidence in early-onset AD (EOAD; <65 years) is scarce.	Cross sectional	Europe, USA	Alzheimer's Disease and Other Cognitive Disorders Unit at the Hospital Clinic of Barcelona	hippocampal, intracranial	Compared to same-sex HCs, female EOAD subjects showed greater cognitiveimpairmalest and broader atrophy burden than male EOAD subjects. In a direct female-EOAD versus male-EOAD comparison, there were slight differences in temporal CTh,with no differences in cognition or HpS. CSF tau levels were higher in female EOAD thanin male EOAD subjects. Greater atrophy was associated with worse cognition in…	n/a	At diagnosis, there are sex differences in the pattern of cognitive impair-malest, atrophy burden, and CSF tau in EOAD, suggesting there is an influence of sex onpathology spreading and susceptibility to the disease in EOAD.	CSF biomarker levels (AB42, phosphorylated tau [p-tau], total tau [t-tau], neurofilamalest light chain [NfL]) Cognition Yes, cognitive assessmalest included a battery of 16 tests measuring five cognitive domains	cerebrospinal fluid (CSF) biomarkers, neurofilamalest light chain levels, neuropsychologicalassessmalest, and 3-T magnetic resonance imaging. Cognitive assessmalests	Sex, age at neuropsychological assessmalest, years of education (YOE), APOE status	3-MR(CSF-check to see if MR was used)
Burke 2019	694	0.608069	73.12	10.49	65+	95	1	1	1	1		1									1								Examined sex differences in the development of MCI and AD; found hippocampal volume predicted AD/MCI progression more in women.	Burke et al (2019)	Sex differences in the developmalest of mild cognitive impairmalest and probable Alzheimer's disease as predicted by hippocampal volume or white matter hyperintensities	examined biological sex differences in the developmalest of mild cognitive impairmalest (MCI) and probable Alzheimer's disease (AD) developmalest as predicted by changes in the hippocampus or white matter hyperintensities	Cross sectional and longitudinal	USA	National Alzheimer's Coordinating Center Uniform Data Set	hippocampal	Changes in hippocampal volumes impact progression to probable AD only among females (HR = 0.535, 95% CI [0.300-0.953]). - In females, increases in hippocampal volume ratio decreased the rate of progression to MCI (HR = 0.386, 95% CI [0.166-0.901]). - Changes in hippocampal volumes affect progression to probable AD and MCI more in females than males. - White males had higher rates of progression t…	Lack of exposure history prior to participant observation. Recommalesdations for future studies to explore the use of estradiol therapy and gender differences in addition to biological sex differences	The survival analyses indicated that changes in hippocampal volumes affected the progression to probable AD only among females. White males had an increased rate of progression to AD; compared to males in other race and ethnic groups. Among females, increases in hippocampal volume ratio led to decreased rates of progressing to MCI. Increased WMH among males led to faster progression to MCI.	Disparity	Educational background, racial groups,	Hippocampal volume, white matter hyperintensities (WMH), sex differences	3-MRI Atrophy 5-WMH
Sapkota 2021	354	0.5141	71.3	9.1	46	89	1	1	1	1		1																	Examined brain atrophy and functional decline in AD; found it was moderated by APOE and sex, with a high-risk for female APOE ε4 carriers.	Sapkota et al (2021)	Brain atrophy trajectories predict differential functional performance in Alzheimer's disease: Moderations with apolipoprotein E and sex	We examine whether distinct brain atrophy patterns (using brain parenchymal fraction [BPF]) differentially predict functional performance and decline in Alzheimer's disease (AD), and are independently moderated by (1) a key AD genetic risk marker (apolipoprotein E [APOE]), (2) sex, and (3) high‐risk group (females APOE ɛ4 carriers) To investigate the synergistic associations of brain atrophy, apo…	Longitudinal	Canada	(Sunnybrook Demalestia Study) SDS, ADNI	whole brain	Second, we observed that sex moderated the association between atrophy class and functional performance (see Figure 2C). In the SDS, higher atrophy class was associated with lower functional performance (intercept; β = −0.340, SE = 0.104, P = .001) and steeper decline (slope; β = −0.548, SE = 0.137, P < .001) for females. In ADNI, higher atrophy class was associated with steeper functional declin…	first, we used BPF to represent global brain atrophy and past studies have focused on specific brain region such as hippocampal volume, WMH, and cortical atrophy 53 , 54 , 55 to study functional impairmalest. Second, we note several differences in findings between the SDS and ADNI replication sample: (1) in the SDS, higher brain atrophy class predicted steeper functional decline overall, in APOE …	In sum, distinct global brain atrophy patterns predicted functional trajectories in AD. Specifically, APOE ɛ4 carriers showed lower functional performance with higher brain atrophy class, and this association was magnified in females APOE ɛ4 carriers. Although females and APOE ɛ4+ risk are considered independent risk factors for functional decline, our findings suggest that the combined risk of f…		Functional performance measuremalests	Brain morphometry, genetics (APOE), and sex	3-MR, APOE,Sex
Garcia 2024	123	0.55	71.47	7.12	57	86	1	1	1	1		1																	Examined predictors of medial temporal lobe volumes in aMCI; found sex differences as females have larger hippocampal volumes.	Garcia et al (2024)	Sex significantly predicts medial temporal volume when controlling for the influence of ApoE4 biomarker and demographic variables: A cross-ethnic comparison	To explore the relationship between age, education, sex, and ApoE4 (+) status to brain volume among a cohort with amnestic mild cognitive impairmalest (aMCI).	Cross sectional	USA	Florida ADRC	Hippocampal, parahippocampal, entorhinal cortical, intracranial	One-way ANCOVAs comparing hippocampal and parahippocampal volume between males and females within groups revealed that females had significantly larger hippocampal volumes (p < .05). Hispanic females had significantly larger hippocampal (p < .001) and parahippocampal (p < .05) volume compared to males. No sex differences in parahippocampal volume were noted among WNHs.	Our sample size for the WNH group was relatively small. Another possible limitation to consider is that the between group comparisons revealed the Hispanic group were significantly younger and had less years of education than the WNH group. Both these factors may influence brain structure volume	Biological sex, rather than ApoE4 status, was a greater predictor of hippocampal volume among Hispanic and WNH females. These findings add to the mixed literature on sex differences in demalestia research and highlight continued emphasis on ethnic populations to elucidate on neurodegenerative disparities.			Age, education, sex, and ApoE4 status	3-MR
Yang 2022	122	0.61	72.44	4.42	59.2	80	1	1	1	1		1																	Assessed the pathological effects of aging on caudate functional connectivity; found that sex modulates pathological aging regardless of Aβ status.	Yang et al (2022) (caudate connectivity)	Brain functional topology differs by sex in cognitively normal older adults	Assess the associations of verbal learning and memory abilities with topological network properties. To investigate sex differences in brain functional connectivity and its association with cognitive scores in cognitively normal older adults	Cross sectional	USA	ADNI	94 regions of interest grouped into 6 anatomical macro-areas	females showed lower magnitude global clustering coefficient, connectivity strength, and global efficiency, compared with males. males overall had higher regional network values across all 3 metrics, especially at the temporal and occipital lobes, which is in line with higher global network values in males. females had higher nodal strength at right caudate and left putamales compared with males.…	Sample size small for global generalization and lack longitudinal data. Cognitively healthy subjects includes amyloid positive subjects. A need for replication in a large sample of subjects without brain amyloid burden. The studies focus on cognitively healthy aging allowing observation of sex differences as part of the normal aging process, not as a part of neurodegeneration.	Functional brain-based differences between males and females are present in cognitively healthy aging, and these sex differences may have implications for understanding sex differences in pathological aging, including AD. Overall, these findings confirm sex effects in brain function in healthy aging and suggest less efficient functional communication in cognitively healthy females compared with m…		ADAS-Cog, Clinical Demalestia Rating-sum of boxes (CDR-SB), Montreal Cognitive Assessmalest (MoCA), Trail Making Test-B (TMTB), and Rey Auditory Verbal Learning Test (RAVLT) learning	Sex, age, education, handedness, APOE status, amyloid status	3-MR (fMRI, language/commuciation)
Aditya 2017	142	0.5	77	7	60	90	1	1	1	1			1	1															Developed machine learning scale to quantify dementia severity using non-image data; found sex-specific influences of education and socio-economic status.	Aditya et al (2017)	Devising an interpretable calibrated scale to quantitatively assess the demalestia stage of subjects with alzheimer's disease: A machine learning approach	There is a need for new sophisticated learning algorithms, for detecting and quantifying the severity of AD by exploring the complex interactions between the features in AD subjects.	longitudina	India	Open Access Series of Imaging Studies (OASIS)	Whole Brain	• Female subjects with lower education levels are more likely to be demalested compared to male subjects. • Socio-economic status affects females differently; older females with less education and increased SES have a higher probability of demalestia, while SES has a less pronounced effect on more educated females. • Both male and female subjects with reduced nWBV values are more likely to be dem…	• Handedness was not considered since all subjects were right-handed • Gender differences in education attenuation effects on SES are noted but not explored in-depth	The outcome of the work clearly demonstrates that, supervised learning model can be used effectively to quantify the severity of AD on a standard measurable scale. This scale of distance can be used as a supplemalest for clinical demalestia rating	The dataset consists of a collection of 354 observations for 142 subjects aged 60–96 Evaluation of the proposed model, on OASIS database of Alzheimer's subjects, validates the well established risk factors and identifiers for AD: Age, Socio-Economic Status, MMSE Score and Whole Brain Volume. The Test subjects are affiliated to either non-demalested (ND) or AD class, with non-overlapping and measu…	Educational level, socio-economic status, MMSE scores	• Age • Education level (EDUC) • Socio-economic status (SES) • Mini malestal State Examination (MMSE) • Normalized Whole-Brain Volume (nWBV)	13-Machine Learning (MR-Cog-Age-Education-SES) Secondary-SES
DenHeijer 2004	6056	0.59	69	8.7	55+	87	1	1	1	1			1			1					1	1							Investigated relationship between estrogen receptor α gene variations and brain volumes; found women with 'p' or 'x' alleles had smaller amygdala volumes.	DenHeijer et al (2004)	Variations in estrogen receptor α gene and risk of demalestia, and brain volumes on MRI	Investigate the association between well-recognized, and potentially functional, polymorphisms in the estrogen receptor (ER) α gene and the risk of AD in a prospective study of 6056 Caucasian older males and females aged 55 years and over.	Longitudinal	Germany	Rotterdam Study	hippocampus and amygdala	found that nondemalested females who carried the PvuII p allele or haplotype ‘px’ had smaller amygdalar volumes on MRI in an allele–dose-dependent fashion. Observed females with the p or x allele or haplotypes thereof to have smaller amygdalar volumes on MRI compared with females with the P or X allele. Found the ERα PvuII–XbaI genotype to be associated with amygdalar volume in females.	This study is limited by the fact that they have no pathological correlate of a small brain volume on MRI. Moreover, they have no MRI data from early in life, and only cross-sectional MRI data in late life, so we cannot distinguish the loss of volume due to a neurodegenerative disease from developmalestal smaller brain volumes. Future studies should include both amygdala volume and psychometric a…	Neither the PvuII nor the XbaI polymorphism or haplotypes thereof were associated with the risk of all-cause demalestia or AD. Findings did not support the hypothesis that ERα PvuII–XbaI genotypes are associated with vulnerability to AD.	Genetics: ERα polymorphisms (Pvull and Xbal) Plasma: Plasma total estradiol levels Life: Style Smoking Hormone: Age at malesopause, use of estrogen replacemalest therapy Cognition: MMSE scores	MMSE, GMS	ERα polymorphisms (Pvull and Xbal alleles), APOE genotype	9-malesapause (MR
Chen 2024	35035	0.53	63.6	7.53	45	81	1	1	1	1			1						1										Studied effects of age, APOE, and environment on brain; found sex-specific APOE-ε4 effects on amygdala and cerebellum, plus age-sex interactions.	Chen, J. et al (2024) (Brain Structure)	The interaction effects of age, APOE and common environmalestal risk factors on human brain structure	conducted a comprehensive association analysis between cerebral structural measures and prevalent risk factors, using data from 36,969 UK Biobank subjects aged 44–81. Participants were assessed for brain volume, white matter diffusivity, Apolipoprotein E (APOE) genotypes, polygenic risk scores, lifestyles, and socioeconomic status.	Cross sectional	USA	UK Bank	101 brain regional volumes and 110 diffusion tensor imaging (DTI)	Our primary discoveries were based on the 32,320 white British UKB subjects, which we validated on the remaining 2715 non-British ancestry subjects. -Our analyses of WM were restricted to 35,035 unrelated individuals with DTI phenotypes, genetic, and lifestyle information available. -A positive age-sex-APOE-ε4 interaction (P = 1.9E-04) was observed in relation to volumetric variations in the left…	The relatively small sample size of the validation set	We examined genetic and environmalestal effects and their interactions with age and sex, and identified 726 signals, with education, alcohol, and smoking affecting most brain regions. - Our analysis revealed negative age-APOE-ε4 and positive age-APOE-ε2 interaction effects, respectively, especially in females on the volume of amygdala, - positive age-sex-APOE-ε4 interaction on the cerebellar volu…			APOE genotypes, 16 PRSs, demographic information, lifestyle factors, and SES	13-Machine learning include many factorsn)
Wugalter 2024	171	1	59.4	4.03	45	67	1	1	1	1			1					1			1	1				1			Investigated the roles of endogenous estrogens and APOE4 carrier status with brain volumes; found E1 and E2 are associations with brain volume.	Wugalter et al (2024)	Associations of endogenous estrogens, plasma Alzheimers disease biomarkers, and APOE4 carrier status on regional brain volumes in postmalesopausal females	To better understand the elevated risk conferred by APOE4 carrier status among midlife females, we investigated the separate and interactive associations of endogenous estrogens, plasma AD biomarkers, and APOE4 carrier status on regional brain volumes in a sample of late midlife postmalesopausal females.	Cross sectional	USA	MsBrain = MR Research Center of the University of Pittsburgh	42 regions were measured:superior frontal, rostral middle frontal gyrus, caudal middle frontal gyrus, pars opercularis, pars triangularis, pars orbitalis, lateral orbitofrontal gyrus, medial orbitofrontal gyrus, precentral gyrus, paracentral lobule, frontal pole, orstral anterior cingulate, cuadal anterior cingulate, entorhinal cortex, parahippocampal gyrus, fusiform gyrus, superior temporal gyru…	no differences about sex/health disparities because they only look at one sex. Key findings related to biological sex effects: The study found evidence of sex differences in the association of AB-42 with cognitive function and brain volume. Specifically, females showed a stronger association between AB-42 and left hippocampal atrophy, as well as with declining memory and executive function perfor…	Even with a sample size of 171, we had limited power to test three-way interactive associations (i.e., estrogens by AD biomarkers by APOE4 carrier status). Our statistical approach therefore examined interactive associations of estrogens and AD biomarkers by APOE4 carrier status. We did not control for multiple comparisons but a priori limited our analyses to 21 ROIs in the temporal and prefronta…	In conclusion, we demonstrate that late midlife postmalesopausal females with the most severe AD biomarkers benefit most from greater endogenous estrogen levels. This finding is driven by APOE4 non-carriers, indicating that the direct and interactive effects of estrogens may not be beneficial for brain structure in APOE ε4 carriers regardless of AD biomarkers severity. These findings suggest that…	lifestyles = 1 indicates BMI	phlebotomy, estrogen levels, apoe genotype, AD plasma markers, BMI, race, education years, hormone levels	Estrone (E1), Estradiol (E2), APOE4 status, AB42/40 ratio, AB42/p-tau 181 ratio	9- post malesapause
Ambikairajah 2024	207595	1	56.25	8.01	37	73	1	1	1	1			1								1					1			Investigated HRT's effects on brain health; found lower brain volumes in APOE e4/e4 users, noting sex-specific risks.	Ambikairajah et al (2024)	Investigating the synergistic effects of hormone replacemalest therapy, apolipoprotein E and age on brain health in the UK Biobank	The aim to investigated the relationship between hormone replacemalest therapy HRT (i.e., use, age of initiation and duration of use) and brain health (i.e., cognition and regional brain volumes)	Cross sectional	England	UK BioBank	hippocampal -parahippocampal -thalamus	- females with the e4/e4 genotype who have used HRT had 1.82% lower hippocampal, 2.4% lower parahippocampal and 1.24% lower thalamus volumes than those with the e3/e3 genotype who had never used HRT. However, this interaction was not detected for measures of cognition. females, particularly those with the e4/e4 genotype using HRT, demonstrated lower brain volumes in specific regions. However, the…	cross sectional -self-report HRT -UK Biobank is also limited in its representativeness of the general population, given the cohort consists of relatively healthy participants who are predominantly white (94.6%) -The cognitive tests used in the Biobank might not be as sensitive and/or specific as classical neuropsychological tests	CONCLUSION females with the APOE e4/e4 genotype who have used HRT showed 1.82% lower hippocampal, 2.4% lower parahippocampal and 1.24% lower thalamus volumes than those who have the e3/e3 genotype and had never used HRT. However, this interaction was not detected for measures of cognition. No clinically meaningful three-way interaction between APOE, HRT and age was detected when interpreted relat…	Life Style Yes (e.g., physical activity, alcohol use, smoking history) Hormone Yes (HRT) Cognition Yes (e.g., visual memory, numeric memory, prospective memory)		HRT use, APOE status, age	8-HRT (MRI-APOE, Life Style, Cog)
Gold 2010	57	1	58.75	5.77	50	70	1	1	1	1			1								1					1			Investigated white matter microstructural declines in presymptomatic AD; found decreased white matter integrity in high AD-risk versus low-risk women.	Gold et al (2010)	Alterations in multiple measures of white matter integrity in normal females at high risk for Alzheimer's disease	To examine differences in brain structure and function related to white matter integrity in people with varying risk levels for Alzheimer's Disease (AD). PM: To assess the combined pattern of whole-brain changes in FA, MD, DA, and DR, and the relationship between these WM metrics and hippocampal volume	Cross sectional	USA	Local / University of Kentucky	• Hippocampus • Entorhinal Cortex pm: Whole-brain, hippocampus, caudal portion of the cingulum	The study specifically recruited only right-handed females to control for the influence of gender and handedness on brain activation patterns. PM: The paper reports significant FA reductions and DR increases in specific brain regions (e.g., caudal cingulum tract) among high-risk females. Notably, there were equivalent hippocampal and entorhinal cortex volumes between high-risk and low-risk groups…	• Limited by the inclusion of only females • Participants were required to be generally healthy, which may limit generalizability - PM: Results could be influenced by unknown factors not controlled for, and there is no independent verification of pathologies associated with observed WM alterations	Authors' Conclusions The authors concluded that right-handed females at varying risk of AD can show differences in white matter integrity, which suggests early brain changes prior to clinical symptoms. PM: There are notable changes in white matter integrity in females at higher risk for Alzheimer's disease, and these changes are observable in specific brain regions relevant to memory processes		Standardized psychometric testing including MMSE, Trails A and B, etc.	Family history of demalestia and APOE4 allele status	5-MR-WM integrity
Li 2017	13534	0.55	Unstated	Unstated	Unstated	Unstated	1	1	1					1	1			1											Explored the association between BDNF gene variants and AD; suggests BDNF as a female-specific risk gene.	Li et al (2017)	Female-specific effect of the BDNF gene on Alzheimer's disease	Explore the potential association between genetic variants in BDNF and AD in Han Chinese and to investigate whether the association is affected by gender.	Longitudinal	China	ADNI project, various gene expression databases		We found a female-specific genetic association of rs6265 with AD and a gender-related messenger RNA expression of BDNF in brain tissues of AD patients. In addition, we observed a clear female-specific risk trend for the effect of rs6265 on AD endophenotypes. The findings suggest that females carrying the risk allele A (either AA or AG) of rs6265 exhibited a significant and greater cognitive decli…	First, only 2 SNPs in BDNF were selected and genotyped, and the sample size of the 2-stage Han Chinese cohorts was relatively small. Second, articles published not in English were excluded in the stage 3 meta-analysis. Third, we only performed a re-analysis of the available expression data to discern the BDNF mRNA expression pattern. Cellular assays and animal model experimalests are essential to…	Our results clarified the available controversies regarding the role of rs6265 in AD and indicated that BDNF may be a female-specific risk gene for AD. The study identified a female-specific effect of the BDNF gene on AD, with significant associations observed for cognitive decline and biomarker changes in females but not in males.	Genetics: BDNF gene, rs6265 genotype (BDNF stands for Brain-Derived Neurotrophic Factor) Hormone: Estrogen Cognition: Alzheimer's Disease Assessmalest Scale (ADAS) scores CSF: CSF AB42 level, CSF tau level Deep Learning or Machine learning: Data Mining		BDNF gene, rs6265 genotype	7-Genetic, 13 also
Racine 2016	175	0.7	55.9	5.7	44	68	1	1	1	1				1	1		1			1									Investigated a biomarker panel reflecting co-occurring pathology for early detection of AD; found female sex is associated with improved cognition.	Racine et al (2016)	Biomarker clusters are differentially associated with longitudinal cognitive decline in late midlife	To detect preclinical heterogeneity in a late middle-aged cohort using an integrated multidimalessional approach composed of unsupervised learning, multimodal biomarkers, and longitudinal cognitive data	Longitudinal	USA/UK/Sweden	WRAP and WADRC cohorts	Hippocampal volume, total white matter hyperintensity lesion volume	Key Finding Related to Gender: Female sex was associated with better performance on the Rey Auditory Verbal Learning Test total trials 1-5 and delayed recall, Logical Memory immediate and delayed recall, and the Mini-malestal State Examination (MMSE).	Limited power to detect differences in tests with less structural data, minimal changes in hippocampal volume and brain atrophy biomarkers due to cohort's relative youth	This paper examines the biomarker clusters that predict cognitive decline in preclinical Alzheimer's disease and vascular cognitive decline among a late middle-aged cohort. Utilizing cluster analysis with neuroimaging, CSF biomarkers, genetic information, and cognitive assessmalests, the researchers aimed to identify heterogeneity in preclinical conditions. Four clusters emerged from the analysis…	The statemalest indicates that ANOVA was performed on the clustering variables without using covariates, with the exception of hippocampal volume for which intracranial volume was included as a covariate. This implies that for the other clustering variables and the validation check of the clustering solution, no covariates were used. Covariates were only used when examining hippocampal volume to …	Cognitive assessmalests, CSF biomarkers, genetic information, APOE4 status	Biomarkers of amyloid pathology, neurodegeneration/atrophy, neurofibrillary tangles, vascular risk	13-Machine learning
Pelka 2020	744	0.4	64	9.75	46	85	1	1	1	1				1													1		Proposed a method to detect aMCI using MRI, biological sex, and APOE; used sex as a predictive variable in machine learning algorithm.	Pelka et al (2020)	Sociodemographic data and APOE-epsilon4 augmalestation for MRI-based detection of amnestic mild cognitive impairmalest using deep learning systems	The aim of this paper is to fuse sociodemographic data such as age, marital status, education and gender, and genetic data (presence of an apolipoprotein E (APOE)-epsilon4 allele) with Magnetic Resonance Imaging (MRI) scans.	Cross sectional	Germany	Heinz Nixdorf Recall Study and ADNI	grey matter	gender does not affect the overall specificity of the ablation study with DeCAF representation extracted from Inception-v3. Analyzing the ablation study with DeCAF representation extracted with ChestX-Ray8 [16], the following findings can be taken Removing gender has the highest decrease on the F1-Score.		Experimalestal results show that the proposed approach achieves 90% accuracy and 0.90 F1-Score at classification of aMCI vs. cognitively unimpaired participants on the HNR Study dataset, and 77% accuracy and 0.83 F1-Score on the ADNI dataset.	i think this paper uses sex as a predictor in their deep learning model, but to be honest i found this paper incredibly confusing and i'm not entirely sure what they're doing. there is a tiny chance it is technically a controlled variable but i think it is a predictor. also whenever i clicked include it threw an error so i'm not sure what happened to it		Age, gender, education, marital status, APOE-E4	13-machine learning
Choi 2024	2415	0.6	73.1	5.74	59	89	1	1	1					1				1											Developed multi-ethnic brain volume norms using ethnicity, age, sex, ICV, and scanner features; found that sex is a predictor.	Choi et al (2024)	Multi-Ethnic Norms for Volumes of Subcortical and Lobar Brain Structures Measured by Neuro I: Ethnicity May Improve the Diagnosis of Alzheimer's Disease1	In a previous study, we validated a regression model for predicting normative brain volumes of a healthy individual in old age based on their ethnicity and raw volumes obtained through a standard tool, FreeSurfer. In this study, instead of FreeSurfer we used Neuro I, which is a neuroimaging quantitative analysis system developed to provide brain volumesand norms suitable for Korean population. -E…	Cross sectional	Republic of Korea	GARD, Gwangju Alzheimer’s & Related Demalestia; ADNI, OASIS	Lobar and subcortical including amygdalae, hippocampi, temporal cortices	This study validated a regression model incorporating ethnicity to estimate brain volumes in older adults for neurodegenerative disease diagnosis. (we used five predictors: age, sex, intracranial volume (ICV), magnetic field strength (MFS), and scanner manufacturers) Validity confirmed using Neuro I software Z-scores from the model effectively diagnose Alzheimer's Disease (AD) regardless of the m…	Difficulty in drawing strong conclusions about the environmalestal and genetic factors influencing ethnicity	The study validated a regression model which incorporates ethnicity as a variable for estimating brain volumes. The z-scores derived from this model are effective for the diagnosis of Alzheimer's Disease regardless of the measuremalest tool employed	Genetics: Ethnicity considered as both environmalestal and genetic factor Cognition: MMSE (Mini-malestal State Examination) Deep Learning or Machine learning: Deep learning-based imaging processing used by Neuro I		Age, sex, intracranial volume (ICV), magnetic field strength (MFS), scanner manufacturer, ethnicity, interaction terms (ethnicity x age, ethnicity x sex, MFS x manufacturer, MFS x ICV, ICV x manufacturer, and sex x age)	13-Machine learning (ethnicity)
Dounavi 2024	1585	0.626604	56.2	7.4	45	76	1	1	1	1				1															Explored texture-based morphometry in relation to APOE ε4, aging, and sex; reported some textural associations with sex.	Dounavi et al (2024)	Texture-based morphometry in relation to apolipoprotein Îµ4 genotype, ageing and sex in a midlife population	Investigating structural differences between ε4 allele carriers and non-carriers using MRI volume and texture, and evaluating the effects of aging and sex in a midlife population	Cross sectional	Europe/USA	- PREVENT Demalestia (combined 5 studies) (n=629) - ALFA (mid life healthy) (n=2743 - age 45-76)		- volume showed no difference. - A more heterogeneous textural profile was observed for females in areas such as the ventricles, frontal and parietal lobes and for males in the brainstem, cerebellum, precuneus and cingulate. - stablished textural associations with age and sex, showing a distinct textural profile with increasing age and female/male sex -textural features were significantly associa…	- only a specific set of textural features was evaluated - not showing the significants for sex - suplmalest site is not avilable	There were no group differences in regional brain volume or texture based on APOE4 carriership or when age × APOE4 interactions were examined. Older people tended to have a less homogeneous textural profile in grey and white matter and a more homogeneous profile in the ventricles. A more heterogeneous textural profile was observed for females in areas such as the ventricles, frontal and parietal …	APOE4 non-carriers (964) APOE4 heterozygotes (541) APOE4 homozygotes (80) p Value Age (years) 56.2 ± 7.3 56.3 ± 7.7 55.0 ± 6.2 .35 Sex (% females) 63.2% 61.9% 61.3% .86 Years of education 14.8 ± 3.8 14.8 ± 3.9 14.6 ± 3.7 .86 Cohort (% ALFA) 59.7% 61.6% 60.0% .77		APOE4, sex, age, years of education	3-MR , APOE
Wang 2023	165	0.5	66.68	7.2	45	88	1	1	1	1				1															Studied AD risk factors and brain aging; found that women had significantly higher BrainAGE scores than men.	Wang, M. et al (2022)	The effect of Alzheimer's disease risk factors on brain aging in normal Chineses: Cognitive aging and cognitive reserve	Our study will further explore the relationship between AD and brain aging, that is, AD is the result of accelerated pathological brain aging by extending this research to the point before cognitive decline. Specifically, we tested the following hypotheses: (1) To explore the relationship between AD and brain aging, people with normal cognition were divided into low risk, middle risk and high ris…	Cross sectional	China	Nanjing Aging and Demalestia Study (NADS) Datase and Alzheimer’s Disease Neuroimaging Initiative (ADNI) Dataset	Bilateral hippocampus	key results: Female exhibited more advanced brain aging (P = 0.004), and higher education years were associated with preserved brain aging (P < 0.001). APOE-ɛ4 (P = 0.846) and family history (FH) of demalestia (P = 0.209) did not increase BrainAGE scores. Females exhibited more advanced brain aging (increased BrainAGE) than males when whole-brain raw GMVs were used; no significant gender differen…	Our study is not without limitations. First, white matter damage due to cerebrovascular disease was not detected in the segmalestation method. In future, the segmalestation should be extended by methods in combination with FLAIR sequence. Besides, subjects with high BrainAGE scores but without cognitive impairmalest may have other preclinical neurodegenerative diseases. However, because such situ…	AD is a process of the brain pathological aging. Enhancing cognitive reserve may be one way to delay brain aging. BrainAGE has shown promising results in providing early signs of pathological brain aging before clinical symptoms of AD and even predicting future AD. Since this method requires only a single T1-weighted image of each individual, it can be easily implemalested in clinical work to act…		Neuropsychological performances	BrainAGE score, APOE-84, bilateral hippocampus GMV	13-Machine Learning
Bangen 2012	45	0.5555	75.53	7.75	60	92	1	1	1	1					1		1			1				1					Examined AD risk factors and fMRI during memory encoding; did not find significant sex differences for CBF or BOLD.	Bangen et al (2012)	Assessmalest of Alzheimer's disease risk with functional magnetic resonance imaging: An arterial spin labeling study	Using arterial spin labeling MRI, we examined the influence of AD risk on resting cerebral blood flow (CBF) as well as the CBF and blood oxygenation level dependent (BOLD) signal response to memory encoding in the medial temporal lobes (MTL)	Cross sectional	San Diego USA	local	all regions - anterior cingulate, posterior cingulate, medial temporal lobe, cuneus, precuneus, hippocampus, amygdala, and basal ganglia	"We performed analyses to determine whether males and females differed on the primary variables of interest: resting state CBF, percent change CBF, and percent change BOLD. There were no significant differences between males and females across these variables" No significant differences between males and females were found in resting state CBF, percent change CBF, and percent change BOLD	our sample size was relatively small. despite heterogeneity in terms of cognitive characterization, our sample was generally relatively well-educated and medically healthy. The lack of variability may have attenuated our ability to detect group differences and may also limit the generalizability of our results. Further, there are limitations associated with the ASL MRI technique in general as wel…	In conclusion, our findings provide support for the notion that individuals at risk for AD demonstrate changes in brain function occurring in the preclinical or early periods prior to the onset of demalestia. Our findings suggest that distinct alterations in resting CBF and CBF response patterns in the MTL are related to different risk factors for developing AD and may be early indicators of brai…	Times in which gender is adjusted: "Vascular risk was assessed using the Framingham Stroke Risk Profile [38] to estimate the 10-year probability for risk of stroke using gender-corrected scores" "In an attempt to minimize the effect of demographic characteristics (e.g., age, education, gender) on neuropsychological test performance, raw scores from these measures were converted to demographically…	Neuropsychological assessmalest	Cognitive status, APOE genotype	?(CBF, ASL, fMRI, APOE, Cog)
Kamath 2022	1600	0.602	76.2	5.3	76	78	1	1	1	1					1														Investigated neuroanatomic correlates of olfactory identification (OI) impairment; found sex differences in OI impairment and brain region volume.	Kamath et al (2022)	The Neuroanatomic Correlates of Olfactory Identification Impairmalest in Healthy Older Adults and in Persons with Mild Cognitive Impairmalest	This paper aims to explore the neuroanatomical correlates of impaired OI in cognitively normal older adults (CN) and persons with mild cognitive impairmalest (MCI)	longitudinal	USA	ARIC	gray matter (GM), white matter (WM), and cerebrospinal fluid (CSF) - Primary (olfactory and ERC, amygdala) and secondary olfactory areas (insula, orbitofrontal cortex, anterior cingulate, hippocampus, and thalamus)	Differential associations were observed by sex in MCI; OI impairmalest was associated with lower insular GM volumes among males but not among females (p-interaction = 0.04).	Limitations of this work include the single-domain olfactory assessmalest and an inability to examine the influence of medication use on our study findings. The smaller samples for sex- and race-stratified analyses also limits the inferences drawn from these findings.	The brain regions associated with OI impairmalest in individuals without demalestia are specifically those regions known to be the primary targets of AD pathogenic processes. These findings highlight the potential utility of olfactory assessmalest in the identification and stratification of older adults at risk for AD		Mini-malestal State Exam (MMSE), medical history of diabetes, head injury, depression, APOE genotyping	Age, sex, race, education, diabetes, head injury, depression, Apolipoprotein E (APOE) genotype, cognitive reserve, and performance on the Mini-malestal State Exam (MMSE)	3-MR or 12 (Body/Part) or 13
Assareh 2014	292	0.53	86.25	3.31	75+	93	1	1	1	1								1			1								Investigated SORL1 variants linked to AD and atrophy, with sex-specific SNP associations; found association between haplotype H1 and AD in females.	Assareh et al (2014)	Association of SORL1 gene variants with hippocampal and cerebral atrophy and Alzheimer's disease	To investigate the association of SORL1 gene variants with hippocampal and cerebral atrophy, and their relationship with Alzheimer’s disease (AD), testing for sex-specific effects.	longitudinal	Australia	Sydney Older Persons Study	Hippocampus, whole brain	The results provide evidence that the association of polymophisms in the sortilin-related receptor gene (SORL1) with AD and its MRI biomarkers of brain and hippocampal atrophy are moderated by sex. -Significant associations of SORL1 variants with cross-sectional brain MRI measures and AD were observed only when the sample was stratified by sex. -significant association of H1 with AD (p = 0.017) w…	Only three SNPs and four haplotypes were studied with the SORL1 gene -older age mean age 86.25 - lack of information on hormone usage among female participants,	The study supports the association between SORL1 gene variants and Alzheimer’s disease, as well as the impact on brain atrophy. It highlights the importance of considering sex differences in AD research.	Genotypic analysis, cognitive assessmalests (MMSE, CDR)	Genotypic analysis, cognitive assessmalests (MMSE, CDR)	SORL1 gene variants, sex, APOE4, age, total intracranial volume (TICV)	7-Genetic (MRI, APOE,SORL1, cog, estregon receptor)
Peterson 2024	4702	0.6095	73.06	9.75	55	85	1	1	1	1																			Studied the effects of sex, race, and APOE on white matter integrity; found prominent sex differences in white matter microstructure.	Peterson et al (2024)	Sex, racial, and APOE-ε4 allele differences in longitudinal white matter microstructure in multiple cohorts of aging and Alzheimer’s disease	FW and FW-corrected fractional anisotropy (FAFWcorr) were used to assess differences in white matter microstructure by sex, race, and APOE-ε4 carrier status. To examine the longitudinal differences in white matter microstructure associated with sex, race, and APOE-ε4 allele status	longitudinal	USA	ADNI, BLSA, BIOCARD, NACC, ROS/MAP/MARS, VMAP, WRAP	Hippocampal	Sex, race, and APOE-ε4 carrier status relate to white matter microstructural integrity Females generally have lower FAFWcorr compared to males Non-Hispanic Black adults generally have lower FAFWcorr than non-Hispanic White adults APOE-ε4 carriers tended to have higher FW than non-carriers Sex differences in FAFWcorr in association and projection tracts, racial differences in FAFWcorr in projectio…	While non-Hispanic Black participants were included, they were primarily drawn from two cohorts and were less likely to be cognitively impaired at baseline and longitudinally than non-Hispanic White participants, which is the opposite of what epidemiological studies show.	Sex and race were more associated with FAFWcorr while APOE-ε4 status was associated with FW metrics. Association, projection, limbic, and occipital transcallosal tracts showed the greatest differences.		Cognitive status, demographic and clinical data	Sex, Race, APOE-ε4 carrier status	3-MR WM integrity
Choi 2020	1350	0.59	73.46	4.69	65	85	1	1	1	1																			Brain aging slopes differed by ethnicity and sex. Caudate was larger in women, amygdala was larger in men.	Choi et al (2020)	The aging slopes of brain structures vary by ethnicity and sex: Evidence from a large magnetic resonance imaging dataset from a single scanner of cognitively healthy elderly people in Korea: Corrigendum	The study aimed to present the normative information of the aging change of the brain, including cortical and subcortical volumes, and to determine which factors, such as ethnicity and sex, affect the volumes in normal elderly people.	Cross sectional	South Korea	Gwangju Alzheimer's and Related Demalestias (GARD) cohort and Alzheimer's Disease Neuroimaging Initiative (ADNI) database	Cortical and subcortical regions	Ethnic differences between the two female groups were found in the brain, most cortical regions, and a few subcortical regions. Ethnic differences in brain aging are likely due in large part to genetic factors; thus, we compared carriers and non-carriers of a gene relevant to longevity and neurodegenerative diseases, such as apolipoprotein E (APOE) ε4. The regions with ethnic differences in femal…	The Caucasian sample was not a single-scanner dataset, but MRI images from diverse scanner models including our model. The scanner diverseness may increase the error variance of the results in Caucasians, but just was expected to weaken the statistical significance of the ethnic differences in our results. This study is a cross-sectional study that has been under attack because it might be inappr…	In conclusion, our results provide that gender and ethnicity contribute differentially to the global brain atrophy observed in normal elderly Korean and Caucasian males and females, and discover that changes in brain volume may be due to the ethnicity-dependent effects of the genetic risk of carrying APOE ε4.			Age, sex, ethnicity, education, and intracranial volume	3-MR (APOE, Cog, Ehnic,)
Dolatshahi 2025	98	0.653	49.4	6.2	41	60	1	1			1		1				1								1				Investigated relationships between obesity and abdominal adiposity and neuroinflammation; found sex differences in correlations with BMI.	Dolatshahi et al (2025)														just added
Yuan 2023	1730	0.449	73.81	6.92	53	94.6	1	1			1			1	1														Characterized the algorithmic fairness of prediction models for AD progression; found models met sex fairness metrics, except for in transitions.	Yuan et al (2023)	Algorithmic Fairness of Machine Learning Models for Alzheimer Disease Progression	To characterize the algorithmic fairness of longitudinal prediction models for AD progression	Longitudinal (participants had at least 2 visits between September 2005-May 2017)	US	(ADNI) - 57 sites Data from various datasets across LAC and non-LAC countries	Middle frontal gyrus-left, Superior frontal gyrus (medial orbital)-left	Models generally showed fairness across sex groups Exception: CN-MCI and MCI-AD transitions showed some differences - Models generally satisfied metrics of fairness with respect to sex, but underpredicted disease progression for males more than females due to greater heterogeneity in male trajectories	Potential data biases include insufficient sample size in some groups, differential misclassification of disease stage, and informative missingness. Algorithmic design choices can introduce bias	Machine learning models predicting Alzheimer disease exhibited notable deficits in fairness across race and ethnicity groups, with lower sensitivity for Hispanic, Black, and Asian participants compared with White participants		Neuropsychological test scores, cerebrospinal fluid biomarkers	Neuropsychological test scores, anatomical features derived from T1 magnetic resonance imaging, positron emission tomography measures, cerebrospinal fluid markers	13-Machine learning
Blum 2023	3024	0.37	50.09	15.48	19	82	1	1			1			1		1							1				1		Evaluated optimized controls-based denoising (CODE) on structural brain MRI data; sex differences were not explicitly discussed.	Blum et al (2023)	Estimating uncertainty in read-out patterns: Application to controls-based denoising and voxel-based morphometry patterns in neurodegenerative and neuropsychiatric diseases	Improve the prediction of disease conversion in neurodegenerative and neuropsychiatric diseases using the CODE (controls-based denoising) method applied to structural brain MRI data	longitudinal	Multi-center studies, primarily USA and Australia	Multi-center databases including ADNI, AIBL, ABIDE, ATAG, COBRE, FBIRN, PPMI, IXI, etc.	Structural MRI focusing on gray matter probability	Gender was considered as a variable in the methodology for analysis	The linearity assumption of the pathology model, and a narrow focus on certain disease groups	CODE method enhances accuracy of disease conversion predictions for neurodegenerative diseases, particularly Alzheimer's, but requires refining for Parkinson's disease analyses			Pathology-related patterns, cognitive performance, age, sex	13-Machine learning (Perdiction)
Klingenberg 2023	432	0.5	74.31	6.6	61	88	1	1			1			1															Examined a state-of-the-art AD classifier for potential sex bias; the classifier performed significantly better for females than for males.	Klingenberg et al (2023)	Higher performance for females than males in MRI-based Alzheimer’s disease detection	To investigate the performance differences between females and males in MRI-based machine learning models for Alzheimer's disease detection	Cross sectional	USA, Germany	Alzheimer’s Disease Neuroimaging Initiative (ADNI) database	Grey matter	The identifed sex diferences cannot be attributed to an imbalanced training dataset and therefore point to the importance of examining and reporting classifer performance across population subgroups to increase transparency and algorithmic fairness. Collecting more data especially among underrepresented subgroups and balancing the dataset are important but do not always guarantee a fair outcome P…	We limited our analysis to only one specifc network architecture, and thus, it is not clear to what extent these results will generalise to other classifers, with either small changes such as an increase in the number of layers, or larger alterations to the entire network architecture. our dataset was quite small in terms of typical deep learning applications, with the training set size of around…	we found that the classifer performs signifcantly better on females than on males. Te diference was neither explainable by a suboptimal cutof point, nor a diference in disease severity between females and males, as measured by cognitive assessmalests. We found some evidence indicating a higher variability among males, suggesting that controlling for subject sex and age might not be enough to ensu…		Clinical measures like CDR, ADAS13, and MMSE	?	13-Machine Learning
Babulal 2024	283	0.512	72.3	4.84	65+	82	1	1			1				1	1													Examined driving cessation in cognitively normal older adults; found that female sex was associated with a higher risk of driving cessation.	Babulal et al (2024)	Predicting Driving Cessation among Cognitively Normal Older Drivers: The Role of Alzheimer Disease Biomarkers and Clinical Assessmalests	This prospective longitudinal study among cognitively normal older adults examined the role of preclinical AD biomarkers, clinical variables, and neuropsychological assessmalests in predicting time to driving cessation.	longitudinal	USA/ADRC	ADRC		female compared with male sex (HR 3.38, 95% CI 1.30–8.82, p = 0.013), PACC score (HR 0.43, 95% CI 0.26–0.72, p < 0.001), and CDR progression (HR 5.39, 95% CI 0.26–0.72, p < 0.001) were all significantly associated with an increased hazard of driving cessation. - Across all models, sex, CDR, and PACC were independently associated with a greater risk of driving cessation. "The study identified that…	Longitudinal biomarker data were unavailable for all participants		Cognition: Full scale IQ, Memory composite, Processing speed composite, Executive function composite CSF "Data available for 257 participants"		"Female sex, age, Clinical Demalestia Rating (CDR) progression, Preclinical Alzheimer Cognitive Composite (PACC) score"	10-Behavior (SUVR-PIB or AV45, APOE, Cog)
Scott 2024	343	0.58	74.23	8.4	50	94	1	1			1					1													Investigated sex differences in tau-PET signals; found that sex differences persisted after adjusting for confounding factors.	Scott et al (2024)	Contribution of extracerebral tracer retention and partial volume effects to sex differences in Flortaucipir-PET signal	Investigating the higher uptake of 18F-flortaucipir (FTP)-PET signal in female than males across the cortex.	Cross sectional	USA/ Netherland / Australia	HABS / ADNI	Eight cortical regions with most pronounced sex differences	Substantial sex differences in tau burden remained even after adjusting for neuroimaging confounds, suggesting an underlying biological mechanism Widespread sex differences in extracerebral retention were observed. Although attenuating sex differences in cortical tau-PET signal, covarying for extracerebral retention did not impact the largest sex differences in tau-PET signal. Differences in PVE …	Small samples of under-represented individuals, lack of longitudinal data, limited generalizability due to higher education and socioeconomic status of participants	Sex differences in tau-PET signal should be considered in clinical trial outcome reporting; females may show higher tau burden and faster accumulation rates, impacting treatmalest efficacy evaluations	Clinically normal females exhibit higher 18F-flortaucipir (FTP)-PET signal than males across the cortex. In positron emission tomography (PET), clinically normal (CN) females exhibit greater 18F-Flortaucipir (FTP)-PET signal than males in medial temporal regions, particularly in females with elevated amyloid-beta (Aβ), which is characteristic of early tau deposition in neuropathological staging o…	Years of education, MMSE, PACC scores	Sex, Off-target extracerebral tracer retention, Intracranial Volume (ICV), Partial Volume Effects (PVE)	2-Tau
Yu 2024	148	0.64	66.49	6.67	46.48	86.5	1	1			1											1							Studied associations between AD-related plasma markers and Aβ deposition; found female SUVR values correlated with AD-related plasma markers.	Yu et al (2024)	Correlations between plasma markers and brain Aβ deposition across the AD continuum: Evidence from SILCODE	Previous studies have found that Alzheimer's disease (AD)-related plasma markers are associated with amyloid beta (Aβ) deposition, and this paper aims to explore the change of this association in different Aβ pathological stages.	Cross sectional but looks at stages of AD pathology in a longitudinal manner	China	Xuanwu Hospital in Beijing, SILCODE	posterior cingulate gyrus, rectus gyrus, and inferior temporal gyrus.	This study confirms the role of AD plasma markers in promoting Aβ deposition at an early stage, particularly in females with subjective cognitive decline(SCD). In addition, in the SCD sex subgroup ROI-level correlation results, most female ROI SUVR values were significantly correlated with plasma GFAP, NfL, and p-tau181, and with significantly higher correlations than those of males.	However, ourstudy has several limitations: relatively small sample size and theunequal distribution of male and female proportions. In addition, partof the results of this study were carried out under the clinical definitionof AD.	Plasma ptau181 and GFAP level serve as indicators of early Alzheimer's disease and the pathologic Aβ staging classification.		Plasma p-tau, GFAP, NfL	Plasma biomarkers (p-tau, GFAP, NfL)	1-AB, Plasma
Vanderlinden 2022	64	0.55	62.62	15.84	25	87	1	1			1																		Assessed the reliability and stability of [18F]MK-6240 binding in healthy controls and aMCI patients; found higher ECU in women.	Vanderlinden et al (2022)	Long-term test-retest of cerebral [18F]MK-6240 binding and longitudinal evaluation of extracerebral tracer uptake in healthy controls and amnestic MCI patients	To assess the 6-month test-retest (TRT) of [18F]MK-6240 in healthy controls (HC), determine extracerebral uptake (ECU) in HC and aMCI patients, and evaluate the stability of ECU over up to 2 years. . We also explored demographic factors that may be associated to ECU, including age, sex, education, smoking, and disease status	longitudinal	Germany	Local/University	Frontal, parietal, occipital, temporal, mesotemporal, cingulate cortex, insula, hippocampus, striatum, and a composite of all gray matter regions	Although only signifcant in the multivariate analysis in our study, a higher ECU in females was also present in our cohort. It has been suggested that [ 18F]MK-6240 ECU might also in part arise from some defuorination and binding to bone [7]. Therefore, hyperostosis frontalis interna [29], a common fnding more present in females, could be a contributing factor [7, 18], but as the ECU is relativel…	relatively small sample size used for longitudinal assessmalest of ECU, but in view of the stability already observed over groups, the chance of false negative fndings is low.	18F]MK-6240 shows excellent 6-month TRT, which confrms its suitability for quantifcation of longitudinal NFT changes. The ECU of [ 18F]MK-6240 is variable between subjects, infuenced by age and sex, but remains stable within subjects over a 2-year time period.			Age, sex, education, smoking, disease status	1-Tau (new tracer - test -retest)
deJong 2017	3883	0.594	75.7	5.2	66	95	1	1																					Investigated allometric scaling of brain regions to intracranial volume; found that scaling coefficients differed between tissue types and between sexes.	deJong et al 2017	Allometric scaling of brain regions to intra-cranial volume: An epidemiological MRI study	scaling of different volumes of interest(VOI) to intra-cranial volume (ICV) was examined. It was assessed whether scaling was allometric orisometric and whether scaling coefﬁcients signiﬁcantly differed from each other. We also tested towhat extent allometric scaling of VOI was introduced by the automated segmalestation technique. Fur-thermore, reproducibility of allometric scaling was studied di…	Cross sectional	Europe, Canada	Alzheimer’s Disease Neuroimaging Initiative (ADNI) AGES-Reykjavik, CARDIA	intracranial	Ouranalysis showed that (1) allometric scaling is a trait of all parts of the brain, (2) scaling of neo-corticalwhite matter, neo-cortical gray matter, and deep gray matter structures including the cerebellum are signiﬁcantly different from each other, and (3) allometric scaling of brain structures cannot solelybe explained by age-associated atrophy, sex, ethnicity, or a systematic bias from stud…	Extrapolation of results limited due to the older Icelandic population sample, possible systematic errors from automated segmalestation pipeline	Our analysis showed that (1) allometric scaling is a trait of all parts of the brain, (2) scaling of neo-cortical white matter, neo-cortical gray matter, and deep gray matter structures including the cerebellum are signiﬁcantly different from each other, and (3) allometric scaling of brain structures cannot solely be explained by age-associated atrophy, sex, ethnicity, or a systematic bias from s…	Life Style Yes (smoking, alcohol consumption)	Body mass index (BMI), smoking, alcohol consumption	Intra-cranial volume (ICV), total brain volume (TBV), gender, age, APOE genotype, body mass index (BMI)	3-MR (Rate of scaling of Regions, epidmiological, Cog)
Shekhtman 2024	204	0.6	59.44	7.6	51.8	67.6	1	1				1	1				1			1									Examined sex-mediated associations between abdominal fat and cognition and brain volumes; found sex-specific link between fat and brain health.	Shekhtman et al (2024)														just added
Beheshti 2021	1280	0.5	72.59	7.5	51	94	1	1				1		1					1				1						Explored sex differences in metabolic brain-age from fluorodeoxyglucose PET; found healthy females showed younger metabolic brain age than males.	Beheshti et al (2021)	Disappearing metabolic youthfulness in the cognitively impaired female brain	To examine sex differences in metabolic brain age across different cognitive states, assessing whether the previously observed metabolic advantage in females persists in cognitively impaired individuals. PM: To investigate sex differences in metabolic brain age among cognitively healthy individuals and those with mild cognitive impairmalest (MCI) and AD	Cross sectional	Canada	Multi-center (Alzheimer's Disease Neuroimaging Initiative, Open Access Series of Imaging Studies, Banner Alzheimer's Institute, Alzheimer's Disease Repository Without Borders, and the Centre Hospitalier Universitaire de Sherbrooke. ) PM: CERVO Brain Research Centre	Paracentral cortex for image normalization	The study found that while cognitively healthy females exhibited a younger metabolic brain age compared to males, this advantage diminished in individuals with MCI and disappeared in those with clinically probable AD. This suggests that the metabolic advantage observed in females is lost as cognitive impairmalest progresses. - suggesting increased cognitive resilience to pathology in females. Fin…	The study did not account for all potential confounding variables, and the results need to be verified with longitudinal outcomes.	The authors conclude that the metabolic advantage observed in females during healthy aging is lost in the presence of cognitive impairmalest, indicating that females may experience a higher rate of decline in brain glucose metabolism when cognitively impaired. PM: Gender differences affect metabolic brain aging, with females showing a youthful advantage which vanishes with cognitive impairmalest.…	The study highlights the dynamic nature of metabolic brain aging and its potential implications for understanding sex differences in the progression of cognitive impairmalests.		Sex, age, cognitive status, FDG-PET SUVR values, cortical signature of AD	4-Metabolic (FDG, Cog) 13-Machine Learning
Malpetti 2017	507	0.564	74.3	5.6	65	89.6	1	1				1		1					1				1						Examined sex differences in brain metabolic activity; found sex differences in correlations between education and brain hypometabolism.	Malpetti et al (2017)	Gender differences in healthy aging and Alzheimer's Demalestia: A 18F-FDG-PET study of brain and cognitive reserve	We investigated gender differences in brain metabolic activity and resting-state net-work connectivity, as measured by 18 F-FDG-PET, in healthy aging and AD, also considering the effectsof education and occupation.	longitudinal	Europe	ADNI	Frontal lobe, white matter, temporo-parietal cortices	In HE, males showed more extended age-related reduction of brain metabolism than females in frontal medial cortex. We also found differences in brain modulation as metabolic increases induced by education and occupation, namely in posterior associative cortices in HE males and in the anterior limbic-affective and executive networks in HE females. In AD patients, the correlations between education…	n/a	The basis of these brain gender differences in both aging and AD, obtained exploring cerebral metabolism, metabolic connectivity and the effects of education and occupation, islikely at the intersection between biological and sociodemographic factors		Brain glucose metabolism measured through 18F-FDG-PET	Socio-demographic factors (education, occupation), biological factors (genes, sex hormones)	4-Metabolic (FDG, Cog)
Han 2024	719	0.560501	55	10.67	36	100	1	1				1			1						1								Assessed sex differences in CSF clearance using fMRI; found that CSF clearance-related processes decline faster in females than males after age 55.	Han et al (2024)	Sex-specific age-related differences in cerebrospinal fluid clearance assessed by resting-state functional magnetic resonance imaging	to study a clearance-related process (i.e., the global brain activity and associated CSF dynamics) over a wider age range and in a larger population of healthy aging participants. In this study, we used rsfMRI data of 719 healthy aging participants in the Human Connectome Project Aging (HCP-A) (Harms et al., 2018) to study the age-related differences in gBOLD-CSF coupling in a sex-specific way.	Cross sectional	USA	Human Connectome Project in Aging		We found that the gBOLD-CSF coupling remained relatively stable within the range of age 36–54 and then started to decrease around age mid-50s. Compared with males, females showed a larger and more abrupt decline of this coupling index at this transitioning point. In addition, malesopause may lead to an accelerated decline of this coupling index in females. -Females showed a larger and more abrupt…	The role of hormone replacemalest therapy (HRT) was not assessed due to missing data.	The global infra-slow (<0.1 Hz) brain activity measured by the global mean resting-state fMRI signal (gBOLD) was recently found to be coupled by large CSF movemalests. This coupling has been found to correlate with various pathologies of Alzheimer's disease (AD), particularly Aβ pathology, linking it to waste clearance. Using resting-state fMRI data from a group of 719 healthy aging participants,…	global brain oscillation (gBOLD)	Sleep quality measures (PSQI), head motion, brain volume, CSF volume	Age, sex, malesopause status	9-malesapouse
Li 2021	201	0.58209	65.84	8.74	48	84	1	1				1							1										Explored sex differences in brain network topology during AD; found sex differences in cognitive function and network architecture.	Li et al (2021)	Sex Difference in Network Topology and Education Correlated With Sex Difference in Cognition During the Disease Process of Alzheimer	To explore sex differences in brain network topology during AD disease progression and its association with cognition and possible influencing factors. -explored the neuro-mechanism and influence factors of sex differences in AD progression from a brain network perspective.	Cross sectional	China	local (Affiliated Hospital of Anhui Medical University, Anhui Province, China)		sex differences existed in regard to cognitive function - female better episodic memory than male - male better executive function than female - interaction effects of group and sex existed both in the modular architecture and regional topological metrics of brain networks during AD progression Lower levels of education, lower MMSE scores, and a positive correlation between the level of education…	- small sample size -not include AD pathology -not study cognitive reserve -not studygrey /white matter structure -one center data (china)	the findings of our current study demonstrate that sex differences exist at the brain network level, as does a correlation between sex and cognition during AD progression. The level of education may be an important factor that influences cognition and sex specific brain network topological properties in AD patients.	The raw data supporting the conclusions of this article will be made available by the authors, without undue reservation. Total Sample Size: 82 AD patients, 56 amnestic mildly cognitive impaired patients, and 63 healthy controls Total Female: 50 female AD patients, 29 female amnestic mildly cognitive impaired patients, and 38 female healthy controls Cognition: Mini-malestal State Examination (MMS…	Mini-malestal State Examination (MMSE) scores, episodic memory (AVLT scores), executive function (DS backward scores)	Education, Sex, Brain network topology	3-MR
Caillaud 2024	409	0.66	51.6	2.9	40	62	1	1				1									1								Analyzed MTL structural and functional connectivity; found significant sex differences in volumes.	Caillaud et al (2024)	Structural and functional sex differences in medial temporal lobe subregions at midlife	This study aimed to systematically analyze structural and functional connectivity among MTL subregions, which are known to exhibit documalested morphological sex differences, during midlife, occurring before the putative pivotal age of cerebral decline. The study sought to explore the hypothesis that these differences in MTL subregion volumes would manifest in sex-related functional distinctions …	longitudinal	USA	Institutional Review Board at the University of Texas at Austin	MTL Subregion ROIs Medial Temporal Lobe (MTL), posterior Hippocampus (pHPC), Parahippocampal Cortex (PHC)	Significant differences in volumetric measuremalests were found primarily between females aged 40–50 and males of all ages, in the posterior hippocampus (pHPC) and the parahippocampal (PHC) cortex (p<0.001), and, to a lesser extent, between females aged 50–60 and males of all ages (p<0.05). Other distinctions were observed, but no significant differences in connectivity patterns or fALFF scores w…	the group sizes are relatively constrained to detect subtle connectivity differences between the groups. Furthermore, this study would benefit from additional information, particularly regarding the malesopausal status of females and their levels of estrogen and testosterone, to provide supplemalestary explanatory factors for the differences observed between the two age groups in females.	Despite notable sex-related morphological differences in the posterior HPC and PHC regions, females and males appear to share a common pattern of brain connectivity at midlife. Longitudinal analyses are necessary to assess if midlife morphological sex differences in the MTL produce functional changes over time and thus, their potential role in cerebral decline			Sex, age, malesopausal status, estrogen levels, testosterone levels	3-MRI (volume, cog)
Spets 2024	180	0.4833	50	2.21	45	55	1	1				1									1								Assessed rsDMN connectivity by sex and reproductive status; found females exhibit greater rsDMN left and right hemispheric connectivity.	Spets et al (2024)	Impact of sex and reproductive status on the default mode network in early midlife: Implications for aging of memory circuitry and function	In the current investigation, rsDMN connectivity was assessed in 180 early midlife adults aged 45 to 55 by sex and reproductive status (87 females; 93 males). Associations between left and right hippocampal connectivity of rsDMN and verbal memory encoding circuitry were examined using linear mixed models, controlled for age and parental socioeconomic status, testing interactions by sex and reprod…	Cross-sectional (discusses across stages of malesapause)	MGH Boston, USA	Boston and Providence cohorts of the National Collaborative Perinatal Project (NCPP)	mPFC, left and right AG, precuneus/PCC, and left and right HIPP	Relative to males, females exhibited greater rsDMN connectivity between the left and right hippocampus. In relation to rsDMN-memory encoding connectivity, sex differences were revealed across the malesopausal transition, such that only postmalesopausal females exhibited loss of the ability to decrease rsDMN left–right hippocampal connectivity during memory encoding associated with poorer memory p…	Given the current sample is predominantly White, there may be some concern about the generalizability of the results. Our sample also had a very tight age range. Given this, we were able to control for age and investigate the impact of reproductive (over chronological) aging; however, we lacked the variability to look at associations between rsDMN connectivity and memory with continuous hormonal …	we had variable ages within a narrow 7-year age range and were comparable for race, education, and SES. While a number of studies have investigated the role of rsDMN on memory and aging, few studies have considered the impact of sex and reproductive status. The current findings underscore the critical and complex impact of sex and reproductive status on aging of the rsDMN and memory circuitry and…		Steroid hormone assessmalests, malesopausal staging, Face-Name Associative Memory Exam, Verbal encoding paradigm, demographic and clinical assessmalests,	Sex, reproductive status, age, BMI, parental SES, education, medication use, race, marital status, smoking history	9-malesapause
Calvo 2023	47	0.49	76.85	7.5	61	92	1	1					1	1					1					1					Studied gray matter volume as a cognitive reserve indicator in bilinguals with MCI; found no significant sex-based differences.	Calvo et al (2023)	Gray Matter Volume as Evidence for Cognitive Reserve in Bilinguals with Mild Cognitive Impairmalest	Investigate the impact of bilingualism on cognitive reserve in patients with mild cognitive impairmalest by analyzing gray matter volume differences between bilingual and monolingual individuals using MRI scans enhanced with deep-learning techniques	Cross sectional	Canada	Data were acquired from 12 hospitals in Toronto, Canada	Frontal lobe (subgyral, precentral gyrus), parietal areas (superior parietal lobule, precuneus), limbic lobe (cingulate gyrus), areas related to language processing, episodic memory retrieval, motor functioning, decision-making	Related to Biological Sex and Health	Thick-sliced MRI scans, multisite differences in imaging protocols, small sample size and diversity, use of retrospective data, and lack of detailed information on brain structure	Bilingualism is associated with increased cognitive reserve, potentially delaying the symptoms of mild cognitive impairmalest despite more significant gray matter atrophy compared to monolinguals	Summarize the paper: The study investigates the impact of bilingualism on cognitive reserve in MCI patients by comparing gray matter volumes between bilingual and monolingual groups using enhanced MRI scans. Results suggest that bilingual individuals exhibit more gray matter atrophy while maintaining comparable cognitive function, indicating a cognitive reserve benefit		Bilingualism, age, sex, education, immigration status, MMSE scores	11-B-Language (Bilangual) 13-Machine Laerning
Gonzales 2024	2667	0.5605	64.02	11.06	35	85	1	1					1											1					Examined sleep duration and brain MRI measures; did not find sex-based differences.	González et al (2024) sleep	Sleep duration and brain MRI measures: Results from the SOL-INCA MRI study	To examine the association between sleep duration and brain MRI measures in the SOL-INCA MRI study	Cross sectional	USA/Hispanics/Latinos.	HCHS/SOL https://sites.cscc.unc.edu/hchs/ (San Diego, Miami, Chicago, Bronx)	Total cranial volume, combined gray matter, occipital cortical gray matter, parietal gray, hippocampus	Longer sleep was linked to smaller total brain and gray matter volumes. Longer sleep duration was linked to larger white matter hyperintensities (WMHs) and smaller hippocampal volume in an obstructive sleep apnea (OSA) risk group. -- These associations were consistent across sex and Hispanic/Latino heritage groups.	This study also has several limitations. Sleep duration was measured subjectively. Subjective methods to measure sleep duration are correlated moderately with actigraphy-based methods,54 although they tend to overreport total sleep.55	Sleep duration was an important independent indicator for understanding brain health and managing healthy brain aging across sex and background groups. These effects could have significant clinical implications and help guide future guidelines and treatmalest.	Disease predictor variables Continuous age, time between visits, sex, education, language preference, Hispanic/Latino background, BMI, depression symptom score, hypertension status, testing center, respiratory event index, sleep quality - Self-reported sleep duration and quality - sex acts as an adjusted variable in the fully controlled models and is also considered a biological predictor variabl…		Continuous age, time between visits, sex, education, language preference, Hispanic/Latino background, BMI, depression symptom score, hypertension status, testing center, respiratory event index, sleep quality	11-Physical -sleep
MacPherson 2021	19184	0.517	53.8	6.9	40	65	1	1					1																Investigated associations between diet quality and midlife brain volume; found a strong interaction between sex and diet quality on brain volume.	MacPherson et al (2021)	Associations of Diet Quality with Midlife Brain Volume: Findings from the UK Biobank Cohort Study	This study examines whether diet quality is related to brain structure during midlife, and if this differs by sex.	Cross sectional	Australia	Biobank UK	Total, grey, white, hippocampal volume	Better quality diet across all indices was significantly related to larger grey matter volume: MDS β= 429.7 (95%CI: 65.2, 794.2); HDS β= 700.1 (348.0, 1052.1); and RFS β= 317.1 (106.8, 527.3). Higher diet scores were associated with greater total volume: HDS β= 879.32 (286.13, 1472.50); RFS β= 563.37 (209.10, 917.65); and white matter volume: RFS β= 246.31 (20.56, 472.05), with the exception of M…	the use of a semi-quantified measure which did not provide the full detail of a 24-h recall may have restricted answers regarding full variety of diet intake.	Findings suggest that diet quality is associated with brain structure during midlife, potentially decades prior to the onset of demalestia.		Mediterranean Diet Score (MDS), Healthy Diet Score (HDS), and Recommalesded Food Score (RFS) Sociodemographic and lifestyle variables (e.g., household income, smoking status, body mass index, physical activity, energy intake)	Diet quality (Mediterranean Diet Score, Healthy Diet Score, Recommalesded Food Score)	11-Physical/Diet
Younan 2021	1365	1	77.9	3.7	70	82.5	1	1					1				1			1						1			Examined if exposure to PM2.5 (particulate matter with diameters < 2.5 μm) contributes to brain atrophy in females; exposure to PM2.5 increases AD risk.	Younan et al (2021)	PM2.5Associated With Gray Matter Atrophy Reflecting Increased Alzheimer Risk in Older females	To examine whether late-life exposure to PM2.5 (particulate matter with aerodynamic diameters <2.5 µm) contributes to progressive brain atrophy predictive of Alzheimer disease (AD) using a community-dwelling cohort of females (age 70–89 years) with up to 2 brain MRI scans	Cross sectional and longitudinal	USA	females's Health Initiative Memory Study (WHIMS)-MRI study	Total white matter lesion volume, all individual brain region volumes, intracranial volumes	For 1,365 females 77.9 ± 3.7 years of age in 2005 to 2006, there was no association between PM2.5 and baseline AD-PS score in cross-sectional analyses (β = −0.004; 95% confidence interval [CI] −0.019 to 0.011). Longitudinally, each interquartile range increase of PM2.5 (2.82 µg/m3) was associated with increased AD-PS scores during the follow-up, equivalent to a 24% (hazard ratio 1.24, 95% CI 1.14…	First, WHIMS neuroimaging data did not include PET scans, which are well established for measuring AD neuropathology in vivo. Second, although the PM2.5 exposures based on spatiotemporal interpolation were well cross-validated (average Pearson R2 = 0.70),10,41 nondifferential measuremalest errors in such estimates are unavoidable and would likely attenuate the observed associations. Third, nation…	Late-life exposure to PM2.5 is associated with increased neuroanatomic risk of AD, which may not be explained by available indicators of cerebrovascular damage.	I don't think sex is a biological variable, since 100% of their cohort is females, I think sex is a controlled variable. They say in their limitations that they cannot make any conclusions about sex differences or if this finding is generalizable to males as well. HA: covariate data included hormone replacemalest therapy.	Air Pollution Exposure Assessmalest	Age, race/ethnicity, geographic region, socioeconomic factors, lifestyle factors, clinical characteristics, cardiovascular disease, diabetes mellitus, hypertension, white matter lesions	?11-Life style - enviremalest
Lima 2022	105	0.571	65.54	8.02	49	82	1	1						1	1														Presented validation studies for the Portuguese version of CDR plus NACC FTLD; reported sex differences in the proportion of females.	Lima et al (2022)	Portuguese version of the CDR plus NACC FTLD: Validation studies	To validate the CDR plus NACC FTLD (Clinical Demalestia Rating plus National Alzheimer’s Coordinating Center Frontotemporal Lobar Degeneration) scale in the European-Portuguese population	Cross sectional	Portugal	Centro Hospitalar e Universitário de Coimbra (CHUC), Portugal. -Memory Clinic		Sex was found to significantly correlate with both FTLD-CDR GS (global score) and FTLD-CDR SB (sum of boxes) scores: FTLD-CDR GS: s = 0.204, P = 0.042 FTLD-CDR SB: s = 0.232, P = 0.020 Sex was a significant contributor to the prediction of both scale scores, with an adjusted R² of 0.048 for FTLD-CDR GS and 0.057 for FTLD-CDR SB. PM: The performance on the FTLD-CDR is influenced by gender asymmetr…	Cross-sectional design, with no longitudinal follow-up to assess disease progression or sensitivity to changes over time. No interrater agreemalest was performed for FTLD-CDR administration. The sub-group of primary progressive aphasia (PPA) was excluded, and more studies are needed to specifically assess this group.	The CDR plus NACC FTLD scale is a valid diagnostic tool for identifying cognitive impairmalest in patients with bvFTD and AD demalestia, with added value in distinguishing between them in the European-Portuguese context. The study emphasizes the importance of behavior/personality and language domains for distinguishing AD demalestia and bvFTD. Future directions include longitudinal studies to ass…	The FTLD-CDR scale has excellent test consistency (0.99) in this population, suggesting strong psychometric properties for the European-Portuguese version. The study supports the use of FTLD-CDR in clinical trials and research contexts related to frontotemporal demalestia.	cognitive tests (MMSE and MoCA) and collected sociodemographic data (age, education, family history)	To validate the Portuguese version of the CDR plus NACC FTLD and to identify significant predictors in distinguishing between AD demalestia and bvFTD	13-Machine Learning
DiTella 2021	82	0.5365	76	5.3	72.25	79	1	1						1					1										Identified neural predictors of the efficacy of multimodal rehabilitative AD interventions; found females are more likely to improve in behavioral symptoms.	DiTella et al (2021)	Neuroimaging Biomarkers Predicting the Efficacy of Multimodal Rehabilitative Intervention in the Alzheimer's Demalestia Continuum Pathology	we aimed to identify neural predictors of the efficacy of multimodal rehabilitative interventions in AD-continuum patients in the attempt to identify ideal candidates to improve the treatmalest outcome	Cross sectional	Italy	Memory Clinic of IRCCS Fondazione Don Carlo Gnocchi ONLUS, Centro Santa Maria Nascente	hippocampal, parahippocampal, posterior cingulate, precuneus, superior parietal, inferior parietal, supramarginal gyrus, caudal middle frontal, rostral middle frontal, pars opercularis, pars triangularis, pars orbitalis, frontal pole, superior frontal, rostral anterior cingulate, caudal anterior cingulate, precentral, lateral orbito-frontal, medial orbitofrontal	Concerning the NPI, LR model on ΔNPI (Improved vs. Not Improved) showed a predictive role of sex (p = 0.002). Results herein also show that the best predictors to achieve a significant improvemalest in behavioral domain include the level of behavioral symptomatology at baseline, the volume of FB and PB areas, as well as sex. Finally, a predictive role of sex on the behavioral outcome was found as…	only one MRI examination per patient has been carried out at baseline. Another limitation consists in the restricted neuropsychological battery considered for the outcome measures, not including measures with high ecological validity, which could have prevented the study from additional significant findings. Finally, our results should be interpreted with caution also considering that the effects…	Our findings suggest that increased neural reserve, especially in the posterior brain structures, is a relevant predictor of the response to a rehabilitative treatmalest based on a holistic approach. Finally, baseline assessmalest of neural reserve indexes is fundamalestal to support clinical decision by identifying those patients that might most benefit from of multidomain rehabilitation.		• MMSE: Mini-malestal State Examination • NPIf*s: Neuropsychiatric Inventory frequencies and severity of symptoms • FAS: Phonological Fluency (verbal fluency test) • CAT: Categorical Fluency (verbal fluency test)	Age, sex, years of education, Z-MTBglobal, Z-PBglobal, Z-FBglobal, Z-SBCBglobal, MMSE T0, NPIf*s TO, FAS TO, CAT TO	?-Intervention
Moguilner 2024	5306	0.559744	65.34	11.44	22	91	1	1						1															Investigated sex effects on brain-age gaps in diverse populations; found larger brain-age gaps in females in control and AD groups.	Moguilner et al (2024)	Brain clocks capture diversity and disparities in aging and demalestia across geographically diverse populations	To analyze the impact of diversity (geographical, socioeconomic, sociodemographic, sex and neurodegeneration) on brain-age gap using brain clocks	Cross sectional	Chili -multi	Multi-center (datasets from 15 countries) (7 Latin American and Caribbean countries and 8 non-LAC countries)	Middle frontal gyrus-left, Superior frontal gyrus (medial orbital)-left APOE4	Larger brain-age gaps observed in females compared to males in LAC countries for both control and Alzheimer's disease groups LAC populations showed older brain ages compared to non-LAC populations Structural socioeconomic inequality, pollution, and health disparities were significant predictors of increased brain-age gaps, especially in LAC regions --- Key findings highlight that sex and gender d…	EEG dataset lacks representation from clinical groups in non-LAC regions Unimodal approach to measure brain-age gap Limited individual-level data on gender identity, socioeconomic status, and ethnic stratification The study did not include race or ethnicity as variables and did not consider them as proxies of socioeconomic status	Brain clock models were sensitive to diverse factors including geography, sex, macrosocial influences, and diseases. The study provides a quantitative framework for capturing the diversity of accelerated brain aging. The inclusion of diverse samples helps better understand the biological and environmalestal interaction with sex and gender disparities. The convergence of fMRI and EEG techniques an…		Measured neurocognitive status (healthy controls, Alzheimer's disease, MCI, bvFTD)	Aggregate country-level measures of air pollution (PM2.5), socioeconomic inequality (Gini index), burdens of communicable, maternal, prenatal and nutritional conditions, burdens of noncommunicable diseases, individual neurocognitive status (healthy controls vs Alzheimer's disease, MCI, bvFTD)	3 or 13 Machine learning using fMRI
Huang 2023	1494	0.519	74.9	8.1	58	92	1	1						1															Developed method to mitigate bias in MRI-based AD classifiers; showed this method significantly reduces sex disparities.	Huang et al (2023)	Mitigating Bias in MRI-Based Alzheimer’s Disease Classifiers Through Pruning of Deep Neural Networks	In this study, we propose a model pruning method aimed at reducing bias and achieving model fairness in a pre-trained neural network designed for Alzheimer’s disease identification.	Cross sectional	Taiwan	ADNI	whole brain	The results demonstrate that our proposed pruning method significantly reduces disparities between age and gender attribute compared to the baseline model...Similarly, for gender attribute, our approach mitigated bias in evaluation metrics, such as true negative rate (- 5.0 % ). The study addressed gender disparity by calculating the absolute difference in performance between males and females	One limitation is that our current pruning technique focuses on binary classifiers. Furthermore, although our pruning method demonstrated promising results on a single dataset during evaluation, its broader applicability across diverse demographic distributions needs to be validated.	The results demonstrate that our proposed pruning method significantly reduces disparities between age and gender attribute compared to the baseline model. For disparity in age attribute, our method successfully reduces disparity across multiple metrics, such as true positive rate (- 7.3 % ). Similarly, for gender attribute, our approach mitigated bias in evaluation metrics, such as true negative…		Performance metrics including accuracy, AUC, precision, TPR, TNR, and equalized odds	Age, Gender	13-Machin Learning, Pruning
Oberstein 2022	285	0.379	63	8	47	79	1	1							1									1					Examined amyloid-β and cognition in p-Tau positive individuals; reported no significant sex differences between biomarkers.	Oberstein et al (2022)	Amyloid-β levels and cognitive trajectories in non-demalested pTau181-positive subjects without amyloidopathy	We investigated whether the characteristics of SNAP also applied to individuals with increased CSF-pTau181 without amyloidopathy. SNAP = suspected non-Alzheimer's disease pathophysiology	longitudinal	Germany and Poland	Erlanger cohort - Clinic for Psychiatry and Psychotherapy located at the FAU Erlangen-Nuremberg	hippocampal and mesial temporal lobe volume, GM and annualized percent change	"The descriptive statistics of the psychometric tests in this study are presented using age-, sex-, and education-adjusted z-scores." "There were no significant differences in sex "		Cognitive decline and hippocampal atrophy rate were significantly higher in A+T+N± compared to A-T+N±, whereas there was no difference between A-T+N± and A-T-N-. Furthermore, there was no significant difference between A-T+N± and controls in demalestia risk [hazard ratio 0.3, 95% confidence interval (0.1, 1.9)]. However, A-T+N± and A-T-N- could be distinguished based on their Aβ42 and Aβ40 levels…		• CERAD-NB+ z-scores • MMSE BDI-II GDS CSF • AB42 • AB40 • pTau181 • tTau	• Age • MMSE • Years of education • Sex • Disease stage • pTau181 levels • tTau levels • AB42 levels • AB40 levels • AB42/AB40 ratio	3-MR, CSF
Libowitz 2021	113	0.72	76.5	8.8	67	85	1	1							1												1		Investigated relationship between regional brain volumes and CSF AD biomarkers and neuro-psychometry; found sex predicts performance on Stroop Test.	Libowitz et al (2021)	Regional brain volumes relate to Alzheimer’s disease cerebrospinal fluid biomarkers and neuropsychometry: A cross-sectional, observational study	To evaluate the relationship between regional brain volumes and CSF biomarkers of Alzheimer's Disease as well as neuropsychometric measures	Cross sectional	USA	Huntington Medical Research Institutes	Hippocampus, prefrontal cortex, posterior cingulate, precuneus, occipital lobe	Key findings indicated significant associations between lower regional brain volumes and reduced CSF Aß42 levels, though no similar correlation was identified with Tau protein levels. Key predictors influencing cognitive test performance included hippocampal volume, education level, and sex, among others. Sex was considered as a qualitative variable (coded as male and female) and it was used as a…	The study is observational and cross-sectional, it uses data from two different MRI scanners, and abnormal amyloid and tau are not specific for AD neuropathology In conclusion, the study signifies that biological sex, along with other factors like education and hippocampal volume, affect cognitive performance and brain structure in individuals with Alzheimer's Disease.	Significant associations between CSF Aß42 levels and MRI regional volumes were identified, but not with Tau levels		Neuropsychological tests (Boston Naming Test, Stroop Interference Test)	CSF Aß42, Tau protein levels, age, sex, intracranial volume, scanner type	3-MR, CSF
Nielsen 2019	368	0.56	76.7	6.8	63	91	1	1							1														Established the diagnostic accuracy of the European Cross‐Cultural Neuropsychological Test Battery (CNTB); found sex is a significant predictor.	Nielsen et al (2019)	Validation of a European Cross-Cultural Neuropsychological Test Battery (CNTB) for evaluation of demalestia	Validation of a European Cross‐Cultural Neuropsychological Test Battery (CNTB)" by Nielsen et al. presents the developmalest and validation of the CNTB, designed to evaluate demalestia in both ethnic majority and minority populations in Western Europe.	Cross sectional	Europe (12 countries)	memory clinics located in Berlin, Germany; Brussels, Belgium; Copenhagen, Denmark; Malmö, Sweden; Oslo, Norway; and Thessaloniki, Greece		The key finding of the study is that the Cross-Cultural Neuropsychological Test Battery (CNTB) demonstrated promising diagnostic properties for evaluating demalestia across ethnic minority and majority populations in Western Europe, with overall acceptable to excellent sensitivity (SN) and specificity (SP). The study also found no significant difference in the overall diagnostic accuracy between …	This study has some limitations, including the cross-sectional design with no follow-up, potential misclassification of patients and controls, reliance on multilingual assistants and interpreters which could affect reliability, small and heterogeneous sample sizes for AD and non-AD demalestia comparisons, potential overestimation of psychometric properties due to exclusion criteria, and broad cla…	Results indicate that the CNTB has acceptable to excellent sensitivity (SN) and specificity (SP), with diagnostic properties largely unaffected by ethnic and educational differences. The CNTB shows promise in improving demalestia diagnostics and reducing ethnic inequalities in demalestia care, though further studies with larger, more diverse samples are needed to fully establish its clinical util…	There were no significant differences between patients with demalestia and control participants in their demographic characteristics or Geriatric Depression Scale (GDS) scores. However, significantly more patients with demalestia had ethnic minority backgrounds (Fisher's exact test, P = .02). This included 33 male patients with demalestia and 33 female patients with demalestia, while the control …	CNBT measures include: • Rowland Universal Demalestia Assessmalest Scale (RUDAS) • Recall of Pictures Test (RPT) • Five Digit Test (FDT)	• Education • Age • Gender • Ethnic group	No for Reference - Validation
Jiang 2014	345	0.52	78.86	4.5	70	90	1	1											1										Longitudinally studied the effects of sex and education on brain atrophy; found mixed significant sex effects in brain volumes and rate of atrophy.	Jiang et al (2014)	A longitudinal study of brain atrophy over two years in community-dwelling older individuals	study of 345 community-dwelling non-demalested individuals aged 70–90 years aimed to examine age-related brain volumetric changes over two years. Investigate the effects of age, sex, and education on brain atrophy	longitudinal	Australia	Alzheimer's Disease Neuroimaging Initiative	60 cortical and 14 subcortical structures	The results showed significant atrophy across much of the cerebral cortex with bilateral transverse temporal regions shrinking the fastest. Atrophy was also found in a number of subcortical structures, including the CA1 and subiculum subfields of the hippocampus. In some regions, such as left and right entorhinal cortices, right hippocampus and right precentral area, the rate of atrophy increased…	Since this study investigated a 2-year atrophy and demographic effects on 14 subcortical and 60 cortical structures, multiple comparison correction is essential to control for the expected proportion of incorrectly rejected null hypotheses (type 1 errors).	The present study found changes in brain structures over two years among non-demalested, community-dwelling elderly individuals that are similar to those reported in AD. This indicates that AD-related changes in brain structures are in accelerated form of changes associated with non-demalested people, which our results further suggest are also affected by age, sex and education			Age, sex, education	3-MR
Castegnaro 2022	70	0.52	70.67	6.85	56	85	1	1											1										Assessed MCI using object-location memory; found that females made fewer location-binding errors than males.	Castegnaro et al (2022)	Assessing mild cognitive impairmalest using object-location memory in immersive virtual environmalests	To assess the association between ROI volumes and object-location memory performance in MCI and healthy older individuals using immersive virtual environmalests	Cross sectional	International		EC, alEC, hippocampal, BA35, parietal regions	The key findings related to gender/sex include a significant observation that older females displayed fewer location binding errors compared to older males, suggesting that females might have greater brain reserve, potentially explaining their superior performance under similar levels of tau propagation. However, the authors caution that this sex difference was not evident in the main outcome of …	Limited by small sample sizes of aMCI with biomarkers and high number of years in education in the older groups	The study explored the relationship between ROI volumes and object-location memory performance in MCI and healthy older individuals using immersive virtual environmalests		Object-location memory subtask performance, neuropsychological tests including ACE-R, NART, retrieval time	Sex, age, years in education, diagnostic status, ACE-R, NART, retrieval time, interaction terms (age x retrieval time, age x sex)	3-MRI (volume, cog - subject location)
Talarico 2013	339	0.63	73.63	8.04	57	90	1	1															1					1	Evaluated restless legs syndrome (RLS) in AD patients; found male sex predicted a higher probability of having RLS.	Talarico et al (2013)	Restless legs syndrome in a group of patients with Alzheimer's disease	To investigate the prevalence and clinical features of restless legs syndrome (RLS) among patients with Alzheimer’s disease (AD)	Longitudinal	Italy	local		Key findings indicate that RLS was detected in 4.1% of the participants, with male sex being a significant predictor for the occurrence of RLS. The study found that 71.4% of the individuals with RLS were male. Additionally, factors such as the presence of apathy, early age at AD diagnosis, and frontal onset were associated with RLS, with apathy showing a statistically significant correlation.	Some issues could potentially influence the interpretation of our findings. First, the limited number of patients with AD with RLS, and particularly of the subgroup exhibiting a “frontal presentation,” may not lead to definitive conclusions, and consequently larger studies are needed. Second, in assessing RLS, we adopted a questionnaire that has not been previously validated in populations of pat…	In our study, RLS prevalence was estimated to be about 4%, and thus lower than expected considering the available data regarding the general elderly population. In fact, disregarding age and gender differences, the prevalence of RLS among Caucasians is reported to be approximately 8% to 12%. It increases with age and it is higher in females. These data might indicate that, in our AD population, R…	Patients were subjected to a standardized neuropsychological evaluation, and a morphological (magnetic resonance imaging or computerized tomography) and/or functional (99mTc-HMPAO single photon emission computerized tomography [SPECT] or 18FFDG positron emission tomography [PET]) brain imaging. I'm still looking to see if there is analysis of the scan results and determine if the study meets incl…	MMSE, ADL, IADL, NPI, and neuropsychological tests Neuropsychological assessmalests, Mini-malestal State Examination (MMSE), activities of daily living (ADL), and Neuropsychiatric Inventory (NPI)	• Male sex • Presence of apathy • Early age at AD diagnosis • Frontal onset	12-Body Anatomy -
Schultz 2009	40	0.5	68	7.71	55	76	1	1																1					Studied correlations between emotional cognitive tests and hippocampal and amygdala volumes; found no significant sex differences.	Schultz et al (2009)	Memory with emotional content, brain amygdala and Alzheimer’s disease	The aims of the present study were: (i) to evaluate the performance of AD patients and elderly normal subjects in an emotional memory battery; (ii) to correlate the results of an emotional memory battery with the volumetric measuremalest of amygdala; and (iii) to identify which structure (amygdala or hippocampus) is more atrophied at an early stage of AD.	Cross sectional	Brazil	local / Federal University of São Paulo	Amygdala, hippocampal formation	The absence of gender effects in both groups on volumetric measuremalests of the amygdala and hippocampus on left and right hemispheres is in agreemalest with the literature (3, 35, 36). In normal elderly control subjects and AD patients no significant hemispheric differences in volume loss with age were observed in any MTL structure (5, 35, 37, 38). As we expected, the volume of each MTL structu…		To identify which structure is more atrophied at the early stage of AD, we compared the amygdala and hippocampus in the same hemisphere. The neuroanatomic degeneration in AD or atrophy of these structures seems to occur at the same rate. . It was observed that the amygdala atrophy occurs earlier. There were no significant differences between amygdala or hippocampus with regard to the proportion o…		MMSE scores, memory performance tasks	Age, educational level, gender, MMSE scores, MRI volumetry	10-Behavior, emotion
Choi 2021	2537	0.6	73.13	5.78	59	89	1	1																					Established multi-racial brain volume norms; found that sex was a significant predictor in models and interacted with ethnicity.	Choi et al (2021)	Multi-Racial Normative Data for Lobar and Subcortical Brain Volumes in Old Age: Korean and Caucasian Norms May Be Incompatible With Each Other	The aim of this paper was to examine ethnic differences in the aging process of brain structures or to determine to what extent ethnicity affects the normative values of lobar and subcortical volumes in clinically normal elderly and the diagnosis in multi-racial patients with Alzheimer's disease (AD)	Cross sectional	South Korea	ADNI and OASIS and GARD (2537)	lobar and subcortical (• Temporal cortex • Hippocampus • Amygdala)	in their regression model, sex is a significant variable in relationship to brain, frontal lobe, temporal lobe, parietal lobe, thalamus, hippocampus, caudate, amygdala, brain stem, corpus callosum, and interior lateral ventrical volumes. - the study found that both ethnicity and sex significantly influence brain volume.	Multi-study MRI analyses combining single- and multi-site datasets have limitations due to different scanner hardware and software versions and MRI protocols between studies. limitations in sampling.	Brain structures of cognitively normal people mostly decayed with age from 59 to 89 years old. Ethnicity had a significant effect on all lobar regions and subcortical regions except left pallidus and bilateral ventricles. The z-scores for brain volumes based on the prediction model incorporating ethnicity as a predictor were effective for diagnosing multi-racial patients with AD.		Demographic and anatomical characteristics	Age Sex Intracranial Volume (ICV) Magnetic Field Strength (MFS) Scanner manufacturers Ethnicity	13-Machine learning (ethnicity)
Brix 2017	534	0.53	74.96	4.57	65	84	1	1																					Studied the Evans Index and ventricular enlargement; found women had lower EI and lateral ventricular volume than men.	Brix et al (2017)	The Evans’ Index revisited: New cut-off levels for use in radiological assessmalest of ventricular enlargemalest in the elderly	propose new age and sex specific cut-off values for ventricular enlargemalest in the elderly population and to evaluate its effectiveness in diagnosing conditions like iNPH and Alzheimer's Disease It is Clinical study	Cross sectional	Norway /Uk/Sweden	AddNeuroMed and ADNI		The range of the EI in healthy elderly is wide and 29% of the CTR had an EI of 0.3 or greater. The EI increases with age in both CTR and AD, and the overall EI for females were lower than for males (p < 0.001). New EI cut off values for male/female: 65–69 years 0.34/0.32, 70–74 years 0.36/0.33, 75–79 years 0.37/0.34 and 80–84 years 0.37/0.36. When applying the proposed cut-offs for EI in males an…	The study aimed to validate the Evans Index (EI) as a tool for assessing ventricular enlargemalest in the elderly and to establish new cut-off levels. Although effective for evaluating iNPH, EI's sensitivity in diagnosing Alzheimer's Disease was low. Gender differences were evident, with males having higher EI and LVV than females		Assessmalest of ventricular enlargemalest is subjective and based on the radiologist’s experience. Linear indices, such as the Evans Index (EI), have been proposed as markers of ventricular volume with an EI≥0.3 indicating pathologic ventricular enlargemalest in any subject. -The ADNI data was acquired at 55 sites in North America from 2004 to 2009, while the AddNeuroMed data was acquired at six …	potential confounders like educational level and depression Cognition MMSE scores (Mini-malestal State Examination)	Age, gender, MMSE scores, ventricle volume (VV), lateral ventricle volume (LVV), Evans Index (EI)	3- MRI-Cog
Funaki 2019	42	0.52381	74.5	4.7	71	83	1		1	1	1																	1	Compared cognition and rCBF in amyloid-positive and -negative SCD patients; reported greater subjective memory decline in women.	Funaki et al (2019)	Can we predict amyloid deposition by objective cognition and regional cerebral blood flow in patients with subjective cognitive decline?	To assess relationships between subjective cognitive decline and clinico-demographic variables, and to determine if amyloid beta (AB) deposition can be predicted by objective cognition and regional cerebral blood flow	Cross sectional	Japen	memory clinic at Keio University Hospital	the frontal lobes; the posterior cingulate cortex/precuneu	With our exploratory analyses, females complained of a significantly greater SCD than males. Indeed, previous population-based studies also demonstrated such a sex difference in the degree of subjective cognitive complaint, which is congruent with our result.18, 19 However, other studies reported inconsistent results.20, 21 Thus, further investigation on sex difference in subjective cognitive dec…	Small sample size, visual assessmalest of AB positivity without SUVRs, lack of investigation on tau protein, cross-sectional study design	No signiﬁcant differences were observed between Aβ-positive and -negative SCD on any of the neuropsychological measures,clinical measures, or SPECT imaging. Further, the severity of SCD was notpredicted by the symptoms of anxiety, depression, or neuropsychologicalexaminatio	as an exploratory analysis, a stepwise linear regression analysis was performed to assess relations between severity of subjective memory loss and clinico-demographic variables in order to examine whether the MAC-Q score can be predicted by neuropsychological symptoms, anxiety, depression, apathy, age, sex, education, and ApoE e4 allele	Logical memory, subjective memory decline, verbal fluency, Neuropsychological tests, MAC-Q score (memory complaint questionnaire)	Neuropsychological symptoms, anxiety, depression, apathy, age, sex, education, and ApoE e4 allele	?-AB (Subjactive Decline, RCBF obtained Spect))
Biechele 2024	64	0.57	70.5	7.96	61.8	76.7	1		1	1	1	1	1		1	1	1								1				Explored sex and obesity effects on translocator protein (TSPO)-PET; found females showed higher mean cortical TSPO-PET z-scores.	Biechele et al (2024)														just added
Buckley 2019	296	0.58	74.2	7.6	55	94	1		1	1	1	1			1	1													Examined sex differences in the cross-sectional association between Aβ and tau deposition; found sex differences in regional tau burden.	Buckley et al (2019)														just added
Chen 2024	1180	0.45	73.36	7.03	59	88	1		1	1	1	1			1								1						Studied links between serum bile acid and AD; found significant sex differences in serum bile acid profiles and predicted AD progression differently by sex.	Chen, T. et al (2024) (Bile Acids)	Serum Bile Acids Improve Prediction of Alzheimer's Progression in a Sex-Dependent Manner	Sex disparities in serum bile acid (BA) levels and Alzheimer's disease (AD) prevalence have been established. The authors aim to link changes in serum BAs and AD developmalest. - To improve the prediction of Alzheimer's progression using serum bile acids in a sex-dependent manner	longitudinal	China	ADNI	whole brain - if ADNI notes them as abeta+ or not	Importantly, these associations are more pronounced in males than females. Among participants with progressive disease stages (n = 660), BAs underwent early changes in males, occurring before AD. The area under the receiver operating characteristic curve improved from 0.78 to 0.91 for males and from 0.76 to 0.83 for females for the differentiation of CN and AD.	First, serum and brain cholesterol levels are unavailable, which are known to be associated with BA profiles and AD pathology. Second, the different change patterns and feature panels for males and females need to be validated in larger, longitudinal studies with diverse ethnic and lifestyle patterns. Third, the assessmalest of clinical potentials of identified features may be biased due to the s…	Our study highlights the significant sex differences and dynamic changes in BA profiles during AD initiation and progression. BA features have potential clinical applications, with complemalesting effects to certain clinical markers. Further research is needed to fully understand the gut microbiome-BA-brain cholesterol axis and identify potential targets for the prevention and treatmalest of AD.		Bile Acid	Serum bile acids, clinical markers, APOE-4, education year, BMI, medications, cohort, fasting status	11 - or 12 or 13 Life Style Prediction
Gustavsson 2023	416000000	0.54	Unstated	Unstated	50	90+	1		1	1	1		1	1	1			1	1										Investigated and provided global estimates of AD prevalence, stratified by sex; found a higher weighted global mean for women.	Gustavsson et al (2023) - Estimate	Global estimates on the number of persons across the Alzheimer's disease continuum	Determine global estimates on numbers of persons in early stages of Alzheimer’sdisease (AD), including prodromal and preclinical, as they are needed to inform policy decisions on preventive measures and planning for future therapies targeting AD pathology. To provide global estimates on the number of persons across the stages of Alzheimer's disease, including biomarker-confirmed populations	longitudinal and somewhat crossectional	Central Europe (Sweden, Germany, Switzerland, Netherlands)	Alzheimer’s Disease International and Ossenkoppele et al. Data from multiple cohorts reported in meta-analyses		Sex differences are more complex as they depend on the diseasestage. females with normal cognition or MCI in fact perform better on verbal memory and fluency domains compared to males and might miss early diagnosis. On the other hand, they progress faster to more advanced stages, once symptoms manifest. 41,54 There is also evidence suggesting that females have higher tau pathology burden, 55 fast…	Our estimates are limited by the uncertainty in the original studies and meta-analyses from which we have drawn our model inputs, and the paucity of data on predemalestia AD stages and biomarker-confirmed populations, especially from low- and middle-income regions of the world. We have tried to minimize this uncertainty by drawing from large meta-analyses rather than individual original studies. …	In conclusion, when taking into account predemalestia stages, the number of persons with AD is much larger than what is conveyed in available literature and the public discourse, which typically focuses on the prevalence of demalestia. The vast majority of persons on the AD continuum do not have demalestia but are in the predemalestia stages of disease, providing a window of opportunity for preve…	While this one says it uses Abeta-PET as a biomarker, they do not describe imaging aquisition and malestions a limitation of this study is the variations in PET tracers used. This one may not qualify well for the review criteria. Life Style: Considered as a determinant (e.g., education, socioeconomic factors) Hormone: malestioned (e.g., malesopause as sex-specific factor) Inflammation: Not malest…	Education level, cognitive decline, biomarker data	Age, sex, APOE status, education, genetic profile, ethnicity	2-Tau Cognative Reserve - Global Estimate
Wang 2024	387	0.57	72.2	4.8	57.8	86.6	1		1	1	1		1			1													Investigated sex-based effects of obesity on tau/amyloid PET and cognition; found sex differences between obesity and cognition.	Wang, X. et al (2023)	Sex Differences in the Associations of Obesity with Tau, Amyloid PET, and Cognitive Outcomes in Preclinical Alzheimer’s Disease: Cross-Sectional A4 Study	Investigate whether sex modifies the associations of obesity with tau positron emission tomography (PET), amyloid PET, and cognition in preclinical AD.	Cross sectional	USA	A4 study	entorhinal cortex Mean cortical amyloid SUVR	In preclinical AD, overweight and obesity were associated with better verbal memory in females, whereas obesity was associated with worse global cognition among males.	No longitudinal data available to detect the causal relationship between BMI and tau PET and cognition. BMI is not a perfect measuremalest for obesity status, other measures assessing obesity such as waist-hip ratio and waist circumstances might be more informative. The BMI data and imaging data collection have several months apart. The associations between them should be interpreted cautiously. …	Among Aβ+older people with normal cognition, without sex-stratification, overweight/obese individuals showed lower tau PET and less cortical amyloid burden compared to normal-weight people. The relationships between obesity and cognitive function differed by sex; overweight or obese females showed better verbal memory than normal-weight females; obese males performed worse on verbal memory and gl…		Cognitive tests (PACC, MMSE, DSC, FCSRT96)	Sex, Age, Education, Race, Body Mass Index (BMI), APOE4 Carriership	10-Physical
GonzÃ¡lez 2024	354	0.51	53.3	8.2	32	73	1		1	1	1		1			1													Evaluated associations of physical activity with Aβ and tau; found higher midlife activity is linked to lower tau in men in certain regions.	Gonzales et al (2024)	Associations of Physical Activity Engagemalest with Cerebral Amyloid-beta and Tau from Midlife	The goal of the current study was to evaluate the associations of physical activity with cerebral amyloid-β (Aβ) and tau in a predominately middle-aged community-based cohort, as well as to explore whether the associations differ by sex or age.	Cross sectional	USA	subset of the Framingham Heart Study (FHS)	Entorhinal Cortex, Inferior Temporal Lobe, Rhinal Cortex	-In females, higher total PAI was associated with greater rhinal cortex tau. However, the results did not survive multiple comparisons correction. -There was a small, yet statistically significant, difference in mean total PAI scores between males and females (35.6±8.2 and 32.9±4.2, respectively; t = 3.88, p ≤ 0.001). As displayed in Supplemalestary Table 2, when sex-stratified analyses were perf…	Study Limitations Physical activity assessed through self-reported questionnaires prone to recall and social desirability biases	Authors' Conclusions Higher physical activity engagemalest is associated with lower tau deposition in specific brain regions, particularly among males		Body Mass Index (BMI), Blood Pressure, Glucose levels for diabetes diagnosis	Physical Activity Index (PAI), Sex, Age, APOE ε4 status, BMI, Hypertension, Diabetes	11-Physical
Iaccarino 2021	18178	0.513	75.8	6.3	63	89	1		1	1	1		1				1	1		1				1	1				Examined the association between air pollution and amyloid PET positivity; did not find sex differences between males and females.	Iaccarino et al 2021	Association between Ambient Air Pollution and Amyloid Positron Emission Tomography Positivity in Older Adults with Cognitive Impairmalest	To examine the association between the likelihood of amyloid positron emission tomography (PET) scan positivity and ambient air quality in individuals with cognitive impairmalest.	Cross sectional	USA	Imaging Demalestia—Evidence for Amyloid Scanning (IDEAS) Study		Living in areas with higher estimated biennial PM2.5 concentrations in 2002 to 2003 was associated with a higher likelihood of amyloid PET scan positivity (adjusted OR, 1.10; 95% CI, 1.05-1.15; z score = 3.93; false discovery rate [FDR]–corrected P < .001; per 4-μg/m3 incremalests). Results were similar for 2015 to 2016 data (OR, 1.15; 95% CI, 1.05-1.26, z score = 3.14; FDR-corrected P = .003). A…	study was a retrospective secondary analysis of a clinical trial that was not designed to address the associations between air pollution and amyloid PET scan positivity in the general population, limiting the generalizability of these findings. Second, we cannot exclude residual confounding from factors that were not adequately adjusted for in the models. Third, exposure to air pollution was esti…	This study found that higher PM2.5 concentrations appeared to be associated with brain Aβ plaques. These findings suggest the need to consider airborne toxic pollutants associated with Aβ pathology in public health policy decisions and to inform individual lifetime risk of developing AD and demalestia		ratios (ORs) and marginal effects, adjusting for demographic, lifestyle, and socioeconomic factors and medical comorbidities, including respiratory, cardiovascular, cerebrovascular, psychiatric, and neurological conditions. Air quality data estimates derived from the EPA Downscaler model	PM2.5 concentration, ground-level ozone (O3) concentrations	?11-Life Style Air Polution
Jansen 2015	7583	0.49	68.34	12.36	18	100	1		1	1	1			1	1				1					1					Conducted a meta-analysis on the prevalence of cerebral amyloid pathology; did not find significant associations between amyloid positivity and sex.	Jansen et al (2015)	Prevalence of cerebral amyloid pathology in persons without demalestia: A meta-analysis	To use individual participant data meta-analysis to estimate the prevalence of amyloid pathology as measured with biomarkers in participants with normal cognition, subjective cognitive impairmalest (SCI), or mild cognitive impairmalest (MCI).	Meta-Analysis	Europe	91 studies - the authors of 55 studies agreed to share data (n=8694)		no significant difference in sex - key findings: The prevalence of amyloid pathology increased from age 50 to 90 years from 10% to 44% among participants with normal cognition; from 12%to 43% among patients with SCI; and from 27% to 71% among patients with MCI. APOE-ϵ4 carriers had 2 to 3 times higher prevalence estimates than noncarriers. The age at which 15% of the participants with normal cogn…	Potential bias due to differences in methods, participant selection, diagnostic criteria, and study design. Limited evidence for study-related heterogeneity in pooled data	Among persons without demalestia, the prevalence of cerebral amyloid pathology as determined by positron emission tomography or cerebrospinal fluid findings was associated with age, APOE genotype, and presence of cognitive impairmalest. These findings suggest a 20- to 30-year interval between first developmalest of amyloid positivity and onset of demalestia.	The study included participants with amyloid biomarker data for those without demalestiaThe study included participants with amyloid biomarker data for those without demalestia 29 studies used PET imaging; specific tracers included [11C]Pittsburgh compound-B (PiB), [18F]florbetapir, [18F]florbetaben, and [18F]flutemetamol CSF amyloid-ß1-42 data from 31 studies		Cognitive status, Age, Sex, Education, APOE-E4 genotype	No for Reference
Gupta 2015	954	0.5828	77.97	7.58	73.51	80.32	1		1	1	1			1								1							Studied follow-up plasma ApoE levels in AD and MCI, exploring the influence of sex and APOE; found that sex significantly affected ApoE protein levels.	Gupta et al (2015)	Follow-up plasma apolipoprotein e levels in the Australian Imaging, Biomarkers and Lifestyle Flagship Study of Ageing (AIBL) cohort	We assessed the utility of plasma ApoE protein as a potential biomarker of AD in the large, well-characterised Australian Imaging, Biomarkers and Lifestyle Study of Ageing (AIBL) cohort.	Longitudinal	Australia	Australian Imaging, Biomarkers and Lifestyle Study of Ageing (AIBL)	cerebrum	Further, males had lower total ApoE levels (6.12 mg/dl) compared with females (7.21 mg/dl; p = 0.013) irrespective of clinical classification. Further, this report illustrates that ApoE levels are significantly decreased in APOE-ε4 carriers, even when stratified by clinical classification or sex.These significant differences observed between the sexes are also supported by recent publications [31…		The findings reported here are from the 18-month follow-up time point of the longitudinal AIBL study. The mean plasma ApoE levels are lower in the MCI and AD clinical categories than in the HC participants in the age, sex and APOE-ε4 genotype controlled data set. The differences in mean ApoE levels observed among the clinical categories are consistent with the previously published baseline result…		apoe genotype	APOE genotype, age, sex, site, ApoE plasma levels	1-AB, Plasma, APOE, Cog
Reith 2021	1224	0.464	73.1	7.4	58	88	1		1	1	1			1				1											Used machine learning to predict future amyloid changes via imaging, clinical, and genetic data; sex was included as a predictor in the models.	Reith et al (2021)	Predicting future amyloid biomarkers in demalestia patients with machine learning to improve clinical trial patient selection	Here, we demonstrate an artificial intelligenceapproach to use baseline clinical information and images to predict changes in quantitative biomarkers of brain pathology on future images.	Cross sectional	California, USA	ADNI	supratentorial cortical region. SUVR uses a reference region consisting of cerebellum, brainstem/pons, and eroded whitematter	I actually cannot find any results about sex differences/disparities. They train their model to account for sex differences: "For model developmalest, we also included several clinical and geneticfeatures, including patient age, sex, weight, baseline cognitive test-ing scores, and apolipoprotein E (APOE) gene status."	We did not test our performancein an external dataset, as significantly sized cohorts with similar infor-mation and scope to ADNI are not publicly available. Another limitation is that amyloid levels are notdirectly related to cognition, as patients can be amyloid positive with-out cognitive deficits. Other biomarkers may be more relevant for pre-diction, including tau and fluorodeoxyglucose PET …	We trained a ML algorithm to combine deep image features with clinical, demographic, and genetic information to predict future changes in amyloid deposition. Practically, it was shown to be superior to several other methods of identifying patients to recognize fast progressors. This method is adaptable to study other important imaging biomarkers and to assess the effects of different treatmalests…			Clinical, demographic, and genetic markers, including patient age, sex, weight, baseline cognitive testing scores, and apolipoprotein E (APOE) gene status. Additionally, baseline PET image features and deep activations from a ResNet-50 neural network.	No need to include
Cai 2023	620	0.473	72	7.2	55	91.4	1		1	1	1											1							APOE ε4 and sex modified the association between plasma p-tau181 and brain amyloid; sex-stratified analysis showed different trends.	Cai et al (2023)	Association of plasma phosphor-tau181 with AÎ² levels may vary by APOE Îµ4 status and sex among non-demalested old adults	To evaluate the relationship between blood tau phosphorylated at threonine 181 (p-tau181) levels and β-amyloid (Aβ) levels, this study took the potential role of sex differences and apolipoprotein E (APOE)-ε4 status into account	Cross sectional	China	ADNI		In interactive analysis, the association of plasma p-tau181 and Aβ levels was significant in the female APOE ε4 carriers (p < 0.003). A comparison of APOE ε4 status within each gender showed that APOE ε4 carriers had higher levels of plasma p-tau181 and amyloid-β than APOE ε4 noncarriers in both males and females (p < 0.001). In sex/APOE-stratified analyses, individuals with the APOE ε4 allele sh…	Firstly, the most important limitation of this study is its nature of this study, which is a cross-sectional study. This may be insufficient to capture the interactive effects of sex difference and APOE ε4 genotype on associations of plasma p-tau181 with Aβ levels. Secondly, biases in participant recruitmalest of the ADNI cohort, given that most individuals used in these clinical analyses were hi…	APOE ε4 status and female sex interact to impact the correlation between plasma p-tau181 and Aβ levels. Although the APOE ε4 genotype is one of the most important risky genes for AD, sex differences may also modify the degree of risk at critical times among non-demalested older adults.		Plasma p-tau181 levels, Cognition measures	APOE ε4 status, Sex, Plasma p-tau181 levels	2-Tau (PET, PLASMA, APOE, cog)
Ruthirakuhan 2024	5961	0.52	71.7	4.9	65	85	1		1	1	1																		Evaluated measurement equivalence of the Preclinical Alzheimer Cognitive Composite (PACC) across demographics; did not find sex-based differences.	Ruthirakuhan et al 2024	Investigating the Factor Structure of the Preclinical Alzheimer Cognitive Composite and Cognitive Function Index across Racial/Ethnic, Sex, and Aβ Status Groups in the A4 Study	: To evaluate measuremalest invariance (equivalence) of the Preclinical Alzheimer Cognitive Composite (PACC) and the Cognitive Function Index across racial/ethnic, sex/gender, and β-amyloid (Aβ) status groups.	Cross sectional	USA, Canada	Cross-sectional analysis of screening data from the Anti-Amyloid in Asymptomatic AD (A4) Study. United States, Canada, Australia, and Japan.	A quantitative standardized uptake value ratio (SUVR) threshold of ≥1.15. was used to define elevated Aβ burden	Participants self-identified as non-Hispanic White (n=5241), non-Hispanic Black (n=267), Asian (n=228), or Hispanic White (n=225) as well as male (n=2885) or female (n=3076). Among those who underwent a PET scan, 3115 were classified as Aβ- and 1309 were classified as Aβ+. We found support for a one-factor model for both the PACC and Cognitive Function Index across the full sample and in samples …	Firstly, the sample sizes of the non-Hispanic Black, Asian, and Hispanic White groups were considerably smaller than the non-Hispanic White group. Secondly, the A4 Study inclusion criteria required that participants were between the ages of 65 – 85, therefore our findings might not generalize to people outside this age range. Thirdly, participants that express interest in a treatmalest study for …	Our findings suggest that performance on the PACC and Cognitive Function Index can be compared across the racial/ethnic, sex/gender, and Aβ status groups examined in this study		PACC and the Cognitive Function Index	Race/ethnicity, sex/gender, Aß status	?Investigate cognative tests
Neu 2017	41036	0.546	73.13	7.17	58.8	87.47	1		1	1		1					1			1									Examined if sex mediates AD risk for APOE4 carriers; found females have an increased risk between the ages of 65 and 75 years.	Neu et al., (2017)														just added
Wang 2022	343	0.597668	71.9	4.7	65	80	1		1	1						1													Studied sex differences between tau and cognition in preclinical AD; found higher tau level was associated with worse cognition in females.	Wang et al (2024)	Sex differences in the association between tau PET and cognitive performance in a non-Hispanic White cohort with preclinical AD	Investigate how the associations between tau and cognitive measures differ by sex in the preclinical Alzheimer's disease (AD) stage.	Cross sectional	Australia, Canada, Japan, and the United States	Anti-Amyloid Treatmalest in Asymptomatic Alzheimer's (A4) Study	A composite meta-temporal region (entorhinal, amygdala, fusiform, inferior temporal, and middle temporal region defined by FreeSurfer)	females outperformed males on PACC and the components of MMSE, DSC, and FCSRT96, APOE ε4; females outperformed males on all FNAME components including FNLT, FNMT, FSBT, IDN accuracy, and ONB accuracy, whereas males outperformed females on DET. Results support the link between greater tau pathology and poorer cognitive performance in preclinical AD. Associations between tau pathology and PACC comp…	A4 Study is from multi-site cohorts, which might introduce variability to neuroimaging measures. Inclusion of amyloid-positive CN participants, who were not perfectly representative of preclinical AD. participants of this study were restricted to non-Hispanic White, which does not generalize to the overall population. tau PET data in this study were not corrected for partial volume effects, which…	There are sex differences in the associations between tau pathology and cognition in early AD. females with higher amounts of tau in the meta-temporal region showed poorer cognitive performance; however, these relationships were not observed in males.		Preclinical Alzheimer's Cognitive Composite (PACC), Computerized Cognitive Composite (C3) components, verbal memory, and processing speed	Tau SUVR in the meta-temporal region	2-tau
Zhang 2017	194	0.572165	73.12	6.05	65	89	1				1	1					1			1									Investigated the impact of sex on cognition among cognitively normal people; found a greater advantage for females on verbal memory tasks.	Zhang et al (2017)	Gender differences of neuropsychological profiles in cognitively normal older people without amyloid pathology	he main aim of our current study was to determine whether the gender differences in neuropsychological performance exist in cognitively normal older people without amyloid pathology confirmed by carbon-11-labeled Pittsburgh compound B (PiB) PET scan, after controlling for other potentially confounding variables.	Cross sectional	China	Harvard Aging Brain Study (HABS-P01AG036694, http://nmr.mgh.harvard.edu/lab/harvardagingbrain),	Frontal, temporal, lateral parietal, and retrosplenial cortices (for PiB PET scan)	These findings confirmed significantly greater advantage for females than males on the tasks of verbal memory and category fluency while better performance of naming in males than females among cognitively normal older people without amyloid pathology when age, education and depressive symptoms were considered. However, we found no significant differences between males and females on other cognit…	Despite its strengths, some weaknesses in the present study need to be considered. Firstly, individuals in our study sample were highly educated and may not be representative of the general population. Secondly, we cannot exclude the possibility of other cerebral pathologies, such as vascular pathology and tau pathologies, that may also adversely affect cognitive functions. Thirdly, we did not co…	Our findings showed significantly greater advantage for females than males on the tasks of verbal memory and category fluency while better performance of naming in males than females among cognitively normal older people without amyloid pathology. These findings highlight the importance of considering sex differences in the interpretation of cognitive data which contribute to clinical diagnosis o…	estrogen levels and treatmalest were considered as potential confounding factors - Cognitive tasks including verbal memory, category fluency, and naming tests	Neuropsychological tests assessing various cognitive domains	Gender, age, education, Geriatric Depression Scale (GDS) scores	?11 AB or 12-Out perform
Thurston 2024	222	1	59.2	4.29	45	67		1	1	1		1	1				1	1		1	1					1			Studied the relationship between reproductive hormones and WMH volumes in midlife women; found reproductive hormones are related to WMH volumes.	Thurston et al (2024)	Reproductive hormones in relation to white matter hyperintensity volumes among midlife females	Although reproductive hormones are implicated in cerebral small vessel disease in females, few studies consider measured hormones in relation to white matter hyperintensity volume (WMHV), a key indicator of cerebral small vessel disease. We tested associations of estradiol (E2), E1, and FSH to WMHV among females.	Cross sectional	USA	MsBrain from Pittsburgh, Pennsylvania	periventricular, deep, and frontal, temporal, parietal, occipital lobes	No key sex difference results, all results are relevant to females. Here are key results for females: Higher E2 and E1 were associated with lower whole-brain WMHV, and higher FSH with greater WMHV. When additionally controlling for cardiovascular disease risk factors, associations of E1 and FSH to WMHV remained.	First, reproductive hormone concentrations were assessed once. Second, although this sample had some racial/ethnic diversity, future work should be conducted with more diverse samples, particularly including larger numbers of Asian and Latina females, so that any racial/ethnic differences in associations can be rigorously considered and to enhance the generalizability of findings. This sample was…	This study highlights the importance of endogenous reproductive hormones to cerebrovascular health in late midlife postmalesopausal females. Higher E1 was associated with lower whole-brain, deep, frontal, and temporal WMHV. Higher FSH was associated with greater whole-brain, periventricular, and frontal WMHV, a relationship largely mediated by sleep VMS. Associations between E2 and WMHV were expl…	This paper is mostly looking at cerebral small vessel disease, not directly AD. This is all they say about AD: "Subsequent work has underscored the key role of reproductive hormones in multiple aspects of brain structure and function with relevance to brain aging and Alzheimer's disease." Also they look at ONLY females, so sex is a controlled variable because they are only looking at one sex. “99…	hormones	Estrone (E1), Estradiol (E2), Follicle-Stimulating Hormone (FSH), sleep vasomotor symptoms (VMS)	8 or 9 Reproductive Hormone
Subramaniapillai 2024	1120	0.48	71.78	0.68	69	71		1	1	1		1	1				1			1									Explored cardiometabolic risk and brain age; found sex differences and links to menopause in females.	Subramaniapillai et al (2024)	Sex-Dependent Effects of Cardiometabolic Health and APOE4 on Brain Age: A Longitudinal Cohort Study	The primary objective was to investigate how sex, BMI, blood pressure (BP), and APOE4 status influence brain aging over time.	longitudinal	United Kingdom	Lothian Birth Cohort 1936 (LBC1936) and Insight 46 (1946)		In females only, there was a significant interaction effect of APOE4 status with time point across all 3 cardiometabolic risk factors (CMR)s The study found significant main effects of sex, with higher Brain Age Gap (BAG) values in males compared to females. There were notable sex-specific interactions with cardiometabolic factors: • In females, higher systolic and diastolic BP were significantly…	The distinct advantage of such narrow-age cohorts, as showcased in our study, is the reduced potential for age-related confounding effects on the findings. Further research is required to clarify our findings, particularly regarding APOE dosage, such as comparing the effects in participants with 2 ε4 alleles with those with 1. Unfortunately, we were unable to conduct these analyses here because o…	Specifically, the results indicate stronger correlations between CMRs and BAG in females compared with males, with the associations between BMI and BAG further varying by APOE4 status exclusively in females.	The study focused on participant sex, highlighting different aging trajectories and stresses related to caregiving responsibilities shouldered by females. It examined sex-specific patterns in the association between CMRs and brain age.	Cardiometabolic risk factors including BMI, systolic BP, and diastolic BP	Sex, BMI, Systolic BP, Diastolic BP, APOE4 Status, Time Point	3,5, 6 MR, WM, Cardiometabolic
Shang 2018	70	0.71	67.3	6.4	54	81		1							1														Compared 3 total intracranial volume estimation methods; found that SPM8 was sensitive to sex effects.	Shang et al 2018	Quantitative comparisons of three automated methods for estimating intracranial volume: A study of 270 longitudinal magnetic resonance images	we compared three automated Total Intracranial Volume (TIV) estimation methods (multi-atlas likelihood fusion (MALF), Statistical Parametric Mapping 8 (SPM8) and FreeSurfer (FS)) using longitudinal T1-weighted MR images in a cohort of 70 older participants at elevated sociodemographic risk for Alzheimer's disease.	longitudinal	China, USA	Brain Health Study (BHS) (Carlson et al., 2015), a trial nested within the larger Baltimore Experience Corps Trial (BECT)	hippocampal, intracranial	MALF was the least susceptible to atrophy, while SPM8 and FS suffered a loss in precision. In group-wise analysis, MALF was the least sensitive method to group variation, whereas SPM8 was particularly sensitive to sex and FS was unstable with respect to education level.	In this study, we did not have manual references and thus no comparison with the gold standard. This may be a potential limitation of this work in the sense that a stable method will not necessarily be an accurate method the result of which is supposed to be close to the gold standard (manual result). Another limitation of this work is that we compared MALF-based TIV estimation with SPM8 and Free…	In terms of effectiveness, both MALF and SPM8 delivered a user-friendly performance, while FS was relatively computationally intensive.			Sex, education level, and intervention status	?Software Evaluation
mean	3.59014e+06	0.568185	68.8055	6.73178	53.5185	83.4842
stdev	3.86243e+07	0.122723	7.90534	2.46988	12.0809	9.60472
Min	40	0.37	38.27	0.68	18	53
Max	416000000	1	86.25	15.84	76	100
total							117	104	85	83	62	45	35	29	28	23	22	21	19	17	16	14	12	12	8	6	4	2

## Sheet: Variables
Variabel/conetent	#article	120
Cognition	117	0.975
MRI	104	0.866667
Genetic	85	0.708333
APOE4	83	0.691667
AB-PET	62	0.516667
primary studies of sex difference	45	0.375
Life Style	35	0.291667
Machine learning	29	0.241667
CSF	28	0.233333
TU-PET	23	0.191667
Inflammation /Vascular	22	0.183333
other Genetics	21	0.175
Cognitive Reserve	19	0.158333
Vascular	17	0.141667
Hormone	16	0.133333
Plasma	14	0.116667
FDG-PET	12	0.1
No sex diff	12	0.1
Inflammation	8	0.0666667
Only female study	6	0.05
no discussion	4	0.0333333
spect	2	0.0166667

## Sheet: Countries research are from
	Authors location	# articles
1	USA	56
2	China	11
3	Australia	8
4	Canada	8
5	United Kingdom	8
6	Germany	6
7	Republic of Korea	5
8	Sweden	5
9	Netherland	4
10	Norway	3
11	Italy	2
12	Japan	2
13	Switzerland	2
14	Belgium	1
15	Poland	1
16	India	1
17	Portugal	1
18	Taiwan	1		125
	Multi country	20
	Europe	9
	15 countries (7 Latin American and Caribbean countries and 8 non-LAC countries)	1
	29 countries	1		31		0.281818
	individual and group Europe	26
