# Supplementary material for: Sex differences in Alzheimer’s disease: a systematic review of two decades of neuroimaging research
Source: Br J Radiol. 2026 Jan 16;99(1180):702–13. doi: 10.1093/bjr/tqag011 (PMC13070646; doi:10.1093/bjr/tqag011)
Supplement: tqag011_Supplementary_Data [file tqag011_supplementary_data.zip › Table S5.xlsx]

## Sheet: Hormone
Table S5: Summary of reviewed manuscripts and their findings related to the influence of hormonal changes on neuroimaging biomarkers.
First author year	#Participants	Female (%)	Age (mean)	MRI	Aβ-PET	Tau-PET	FDG-PET	Brief Summary of Manuscripts and Sex-Related Findings
Bachmann 2024	104	0.5	69	1	1	1		Examined sex-related differences in regional tau-PET; found that females showed higher tau-PET signal, influenced by amyloid, age, and off-target binding.
Nemes 2023	377	0.54	58.4	1	1	1		Used sex and APOE ε4 status as predictors of pathologic burden in early-onset Alzheimer’s disease; found sex-based effects on amyloid/tau PET burden.
Wisch 2021	148	0.58	69.34	1	1	1		Tested effects of sex and hormone therapy (HT) on amyloid and tau pathology; found sex differences and that HT accounted for a reduction in tau PET.
Rahman 2020	121	0.702	53	1	1		1	Investigated sex differences in biomarkers of late-onset AD risk via Aβ PET, FDG PET and MRI; found sex differences in Aβ PET, FDG PET, and brain volumes.
Caldwell 2017	742	0.484	71.59	1	1			Investigated the moderating effect of sex on amyloid and AD related verbal learning deficits and hippocampal volume changes; sex differences observed.
DenHeijer 2004	6056	0.59	69	1		1		Investigated relationship between estrogen receptor α gene variations and brain volumes; found women with 'p' or 'x' alleles had smaller amygdala volumes.
Ambikairajah 2024	207595	1	56.25	1				Investigated HRT's effects on brain health; found lower brain volumes in APOE e4/e4 users, noting sex-specific risks.
Assareh 2014	292	0.53	86.25	1				Investigated SORL1 variants linked to AD and atrophy, with sex-specific SNP associations; found association between haplotype H1 and AD in females.
Burke 2019	694	0.608069	73.12	1				Examined sex differences in the development of MCI and AD; found hippocampal volume predicted AD/MCI progression more in women.
Caillaud 2024	409	0.66	51.6	1				Analyzed MTL structural and functional connectivity; found significant sex differences in volumes.
Gold 2010	57	1	58.75	1				Investigated white matter microstructural declines in presymptomatic AD; found decreased white matter integrity in high AD-risk versus low-risk women.
Han 2024	719	0.560501	55	1				Assessed sex differences in CSF clearance using fMRI; found that CSF clearance-related processes decline faster in females than males after age 55.
Spets 2024	180	0.4833	50	1				Assessed rsDMN connectivity by sex and reproductive status; found females exhibit greater rsDMN left and right hemispheric connectivity.
Subramaniapillai 2022	21308	0.502	63.84	1				Explored how cardiometabolic risk factors (CMRs) interact with sex and APOE4; found sex differences between brain age gap and all CMRs.
Thurston 2024	222	1	59.2	1				Studied the relationship between reproductive hormones and WMH volumes in midlife women; found reproductive hormones are related to WMH volumes.
Wugalter 2024	171	1	59.4	1				Investigated the roles of endogenous estrogens and APOE4 carrier status with brain volumes; found E1 and E2 are associations with brain volume.
