# Supplementary material for: Sex differences in Alzheimer’s disease: a systematic review of two decades of neuroimaging research
Source: Br J Radiol. 2026 Jan 16;99(1180):702–13. doi: 10.1093/bjr/tqag011 (PMC13070646; doi:10.1093/bjr/tqag011)
Supplement: tqag011_Supplementary_Data [file tqag011_supplementary_data.zip › Table S6.xlsx]

## Sheet: Genetic
Table S6: Summary of reviewed manuscripts and their findings related to the influence of genetics on AD pathology.
First author (year)	# Participants	Female (%)	Age (mean)	MRI	Aβ-PET	Tau-PET	FDG-PET	Brief Summary of Manuscripts and Sex-Related Findings
Ramanan 2019	325	0.467	76.1	1	1	1	1	Investigated tau deposition and metabolism with APOE, education, and sex; found females have higher tau-mediated metabolic dysfunction.
Ma 2024	1071	0.46	75.2	1	1	1	1	Investigated sex-dependent effects of APOE; found sex moderates the rate of cognitive decline associated with APOE4 genotype.
Palta 2021	252	0.6865	64.1	1	1	1		Examined sex differences in tau burden, and whether tau differences depend on Aβ burden; found females had higher tau burden in specific regions.
Luchsinger 2020	266	0.718	64	1	1	1		Examined sex differences in AD neuropathology in middle-aged Hispanics; found higher amyloid and tau in females, despite better cognition.
Nemes 2023	377	0.54	58.4	1	1	1		Used sex and APOE ε4 status as predictors of pathologic burden in early-onset Alzheimer’s disease; found sex-based effects on amyloid/tau PET burden.
Ge	148	0.58	69.34	1	1	1		Tested effects of sex and hormone therapy (HT) on amyloid and tau pathology; found sex differences and that HT accounted for a reduction in tau PET.
Bachmann 2024	104	0.5	69	1	1	1		Examined sex-related differences in regional tau-PET; found that females showed higher tau-PET signal, influenced by amyloid, age, and off-target binding.
Saloner 2024	163	0.503	72.7	1	1	1		Examined sex differences in plasma p-tau as a predictive biomarker of subclinical cognitive changes; found sex differences in preclinical trajectories.
Edwards 2021	119	0.521008	65.5	1	1	1		Investigated sex differences in multimodal neuroimaging data from cognitively impaired patients; found greater tau-PET retention in females.
Chu 2024	442	0.62	64.51	1	1	1		Investigated links between nutrition and frailty and AD plasma biomarkers in amyloid-positive cognitively normal adults; found sex-specific relationships.
Ossenkoppele 2020	260	0.558	69.2	1	1	1		Examined demographic, genetic, and imaging biomarker associations with brain resilience and tau burden; found female sex is associated with resilience.
Yakoub 2023	373	0.7158	63.59	1	1	1		Measured longitudinal changes in plasma AD biomarkers and tau PET in at-risk adults; found females showed a faster increase in plasma GFAP.
Jack 2017	435	0.46	56.04	1	1	1		Studied prevalence of amyloidosis, tauopathy, and neurodegeneration (ATN); found greater prevalence of ATN+ in men from age 65-75.
Rahman 2020	121	0.702	53	1	1		1	Investigated sex differences in biomarkers of late-onset AD risk via Aβ PET, FDG PET and MRI; found sex differences in Aβ PET, FDG PET, and brain volumes.
Vila-Castelar 2022	242	0.624	38.27	1	1		1	Examined the effect of sex on pathology and memory in PSEN1 mutation carriers; found females exhibited better delayed recall than males.
Sundermann 2018	1583	0.44	73.61	1	1		1	Investigated if APOE genotype effects differ between sexes across AD stages; found APOE-ε4 related to greater Aβ burden in men only.
Vemuri 2016	393	0.38	78.6	1	1		1	Investigated the effect of multiple variables on AD biomarker trajectories using longitudinal imaging data; found no sex differences.
Wennberg 2017	611	0.493	62.7	1	1		1	Investigated the cross-sectional association between cerebral Aβ deposition and gait; found sex differences in association between PiB-PET SUVR and gait.
Sauty 2023	1502	0.467	73.87	1	1			Analyzed sex-dependence of onset and pace of brain atrophy in AD and healthy aging; females have faster atrophy rates in certain brain regions.
Caldwell 2017	742	0.484	71.59	1	1			Investigated the moderating effect of sex on amyloid and AD related verbal learning deficits and hippocampal volume changes; sex differences observed.
Lee 2024	1078	0.464	66.08	1	1			Examined how sex modifies the effects of imaging and CSF biomarkers on AD, finding several significant sex differences.
Wang 2023	72	0.685	74.8	1	1			Examined the role of age, sex, and education in association to WMH and Aβ deposition; found that sex is the strongest predictor of Aβ deposition.
Caldwell 2019	158	0.5	75.35	1	1			Investigated whether sex moderated the effects of amyloid and APOE ε4 on default mode network connectivity; found sex-specific effects in females.
Lindbergh 2020	149	0.52	74.35	1	1			Evaluated sex differences in β-amyloid and cognitive trajectories in preclinical AD; found that females with elevated Aβ are more vulnerable to memory decline.
Jack 2015	1246	0.474	N/A	1	1			Compared effects of age, sex, and APOE ε4 on memory, brain structure, and Aβ PET; found males had lower hippocampal volume and worse memory.
Gong 2025	1022	0.59	71.87	1	1			Explored impact of sex and APOE status on functional connectivity in the entorhinal cortex; found females have higher ERC-FC in several networks.
Armstrong 2019	171	0.5	75	1	1			Examined the association of PIB+ with volumetric changes; found PiB+ males showed steeper volumetric declines in certain brain regions.
Roberts 2021	9758	0.51	70.87	1	1			Analyzed amyloid and APOE status in a clinical trial screening cohort; found sex distribution was similar across APOE and amyloid groups.
Akinci 2022	921	0.617	62.7	1	1			Investigated associations with COVID-19 confinement symptoms; found amyloid and IL-6 levels linked to COVID-19 anxious-depressive symptoms in women.
Gottesman 2017	322	0.575	75.8	1	1			Studied intracranial atherosclerotic disease associations with Aβ; found males have stronger links between midlife vascular risk factors and late-life amyloid.
Walker 2018	339	0.56	75	1	1			Examined mid and late life inflammatory markers and amyloid; found sex-dependent associations as C-reactive protein (CRP) was linked to amyloid in males.
Gottesman 2020	300	0.56	75.8	1	1			Examined the association between intracranial atherosclerotic disease and brain β-amyloid; did not find sex-based differences.
Iwata 2018	383	0.530026	73.11	1	1			Studied longitudinal cognitive decline in Japanese MCI patients; found women with MCI declined faster than men.
McCluskey 2018	112	1	69.2	1	1			Studied amyloid and subjective cognition in cognitively normal females; did not report findings on sex differences; sample was entirely female.
Kimura 2023	122	0.557	75.5	1	1			Predicted amyloid positivity using machine learning with wearable data; Sex is used as a predictor, and its significance varied across the models.
Hwang 2023	881	0.39	71.3	1	1			Developed a deep generative model to predict preclinical AD; included sex as a predictive variable.
Schaeverbeke 2021	180	0.45	68.6	1	1			Investigated predictors of cognitive decline; found that age and sex account for 18.5% of variance in episodic memory decline.
James 2023	362	0.4944	70.6	1	1			Examined normal-appearing white matter integrity; found greater ‘midlife’ cardiovascular risk is associated with poorer white matter integrity in females.
Yang 2022	302	0.472492	74.21	1	1			Assessed sex differences in functional connectivity; found females had lower magnitude functional network metrics.
Pan 2023	291	0.59	65.6	1	1			Investigated \Aβ burden and cognitive performance by sex and APOE genotype; found sex differences in Aβ burden and cognition.
Dincer 2022	350	0.557	69.7	1		1		Investigated relationships between APOE genotype, Aβ, MRI volumetrics, tau PET, and CSF p-tau; found sex-mediated effects of APOE genotype.
DenHeijer 2004	6056	0.59	69	1		1		Investigated relationship between estrogen receptor α gene variations and brain volumes; found women with 'p' or 'x' alleles had smaller amygdala volumes.
Subramaniapillai 2022	21308	0.502	63.84	1				Explored how cardiometabolic risk factors (CMRs) interact with sex and APOE4; found sex differences between brain age gap and all CMRs.
Reas 2024	416	0.5961	76.4	1				Conducted sex-stratified analyses of effects of APOE on brain microstructure; found differences in entorhinal/cingulum microstructure by APOE genotype in females.
Damoiseaux 2012	131	0.54	70.6	1				Examined if the effect of APOE genotype on functional connectivity is sex-mediated; found female ε4 carriers have reduced DMN connectivity.
Morrison 2024	2119	0.465	73.23	1				Examined sex differences in relationship with risk factors, WMHs, and cognition; found sex differences in WMH progression in occipital lobe.
Hammonds 2024	344	0.573	70.3	1				Analyzed gender fairness in deep learning prediction of AD from MRI; did not find significant sex differences in classification ability of subgroups.
Contador 2022	106	0.622	57.48	1				Studied the sex influence on cognition, CSF biomarker levels, and brain volume in EOAD; found sex differences in cognition, atrophy, and CSF tau levels.
Burke 2019	694	0.608069	73.12	1				Examined sex differences in the development of MCI and AD; found hippocampal volume predicted AD/MCI progression more in women.
Sapkota 2021	354	0.5141	71.3	1				Examined brain atrophy and functional decline in AD; found it was moderated by APOE and sex, with a high-risk for female APOE ε4 carriers.
Garcia 2024	123	0.55	71.47	1				Examined predictors of medial temporal lobe volumes in aMCI; found sex differences as females have larger hippocampal volumes.
Yang 2022	122	0.61	72.44	1				Assessed the pathological effects of aging on caudate functional connectivity; found that sex modulates pathological aging regardless of Aβ status.
Aditya 2017	142	0.5	77	1				Developed machine learning scale to quantify dementia severity using non-image data; found sex-specific influences of education and socio-economic status.
Chen 2024	35035	0.53	63.6	1				Studied effects of age, APOE, and environment on brain; found sex-specific APOE-ε4 effects on amygdala and cerebellum, plus age-sex interactions.
Wugalter 2024	171	1	59.4	1				Investigated the roles of endogenous estrogens and APOE4 carrier status with brain volumes; found E1 and E2 are associations with brain volume.
Ambikairajah 2024	207595	1	56.25	1				Investigated HRT's effects on brain health; found lower brain volumes in APOE e4/e4 users, noting sex-specific risks.
Gold 2010	57	1	58.75	1				Investigated white matter microstructural declines in presymptomatic AD; found decreased white matter integrity in high AD-risk versus low-risk women.
Li 2017	13534	0.55	Unstated	1				Explored the association between BDNF gene variants and AD; suggests BDNF as a female-specific risk gene.
Racine 2016	175	0.7	55.9	1				Investigated a biomarker panel reflecting co-occurring pathology for early detection of AD; found female sex is associated with improved cognition.
Pelka 2020	744	0.4	64	1				Proposed a method to detect aMCI using MRI, biological sex, and APOE; used sex as a predictive variable in machine learning algorithm.
Choi 2024	2415	0.6	73.1	1				Developed multi-ethnic brain volume norms using ethnicity, age, sex, ICV, and scanner features; found that sex is a predictor.
Dounavi 2024	1585	0.626604	56.2	1				Explored texture-based morphometry in relation to APOE ε4, aging, and sex; reported some textural associations with sex.
Wang 2023	165	0.5	66.68	1				Studied AD risk factors and brain aging; found that women had significantly higher BrainAGE scores than men.
Bangen 2012	45	0.5555	75.53	1				Examined AD risk factors and fMRI during memory encoding; did not find significant sex differences for CBF or BOLD.
Kamath 2022	1600	0.602	76.2	1				Investigated neuroanatomic correlates of olfactory identification (OI) impairment; found sex differences in OI impairment and brain region volume.
Assareh 2014	292	0.53	86.25	1				Investigated SORL1 variants linked to AD and atrophy, with sex-specific SNP associations; found association between haplotype H1 and AD in females.
Peterson 2024	4702	0.6095	73.06	1				Studied the effects of sex, race, and APOE on white matter integrity; found prominent sex differences in white matter microstructure.
Choi 2020	1350	0.59	73.46	1				Brain aging slopes differed by ethnicity and sex. Caudate was larger in women, amygdala was larger in men.
Thurston 2024	222	1	59.2	1				Studied the relationship between reproductive hormones and WMH volumes in midlife women; found reproductive hormones are related to WMH volumes.
Subramaniapillai 2024	1120	0.48	71.78	1				Explored cardiometabolic risk and brain age; found sex differences and links to menopause in females.
Biechele 2024	64	0.57	70.5		1	1		Explored sex and obesity effects on translocator protein (TSPO)-PET; found females showed higher mean cortical TSPO-PET z-scores.
Buckley 2019	296	0.58	74.2		1	1		Examined sex differences in the cross-sectional association between Aβ and tau deposition; found sex differences in regional tau burden.
Wang 2024	387	0.57	72.2		1	1		Investigated sex-based effects of obesity on tau/amyloid PET and cognition; found sex differences between obesity and cognition.
GonzÃ¡lez 2024	354	0.51	53.3		1	1		Evaluated associations of physical activity with Aβ and tau; found higher midlife activity is linked to lower tau in men in certain regions.
Chen 2024	1180	0.45	73.36		1		1	Studied links between serum bile acid and AD; found significant sex differences in serum bile acid profiles and predicted AD progression differently by sex.
Funaki 2019	42	0.52381	74.5		1			Compared cognition and rCBF in amyloid-positive and -negative SCD patients; reported greater subjective memory decline in women.
Gustavsson 2023	416000000	0.54	Unstated		1			Investigated and provided global estimates of AD prevalence, stratified by sex; found a higher weighted global mean for women.
Iaccarino 2021	18178	0.513	75.8		1			Examined the association between air pollution and amyloid PET positivity; did not find sex differences between males and females.
Jansen 2015	7583	0.49	68.34		1			Conducted a meta-analysis on the prevalence of cerebral amyloid pathology; did not find significant associations between amyloid positivity and sex.
Gupta 2015	954	0.5828	77.97		1			Studied follow-up plasma ApoE levels in AD and MCI, exploring the influence of sex and APOE; found that sex significantly affected ApoE protein levels.
Reith 2021	1224	0.464	73.1		1			Used machine learning to predict future amyloid changes via imaging, clinical, and genetic data; sex was included as a predictor in the models.
Cai 2023	620	0.473	72		1			APOE ε4 and sex modified the association between plasma p-tau181 and brain amyloid; sex-stratified analysis showed different trends.
Ruthirakuhan 2024	5961	0.52	71.7		1			Evaluated measurement equivalence of the Preclinical Alzheimer Cognitive Composite (PACC) across demographics; did not find sex-based differences.
Wang 2022	343	0.597668	71.9			1		Studied sex differences between tau and cognition in preclinical AD; found higher tau level was associated with worse cognition in females.
Neu 2017	41036	0.546	73.13					Examined if sex mediates AD risk for APOE4 carriers; found females have an increased risk between the ages of 65 and 75 years.
