# Supplementary material for: Sex differences in Alzheimer’s disease: a systematic review of two decades of neuroimaging research
Source: Br J Radiol. 2026 Jan 16;99(1180):702–13. doi: 10.1093/bjr/tqag011 (PMC13070646; doi:10.1093/bjr/tqag011)
Supplement: tqag011_Supplementary_Data [file tqag011_supplementary_data.zip › Table S7.xlsx]

## Sheet: Inflamation-Vascular
Table S7: Summary of reviewed manuscripts and their findings related to sex-based differences in inflammation and vascular health in AD.
First author year	# Participants	Female (%)	Age (mean)	MRI	Aβ-PET	Tau-PET	FDG-PET	Brief Summary of Manuscripts and Sex-Related Findings
Saloner 2024	163	0.503	72.7	1	1	1		Examined sex differences in plasma p-tau as a predictive biomarker of subclinical cognitive changes; found sex differences in preclinical trajectories.
Yakoub 2023	373	0.7158	63.59	1	1	1		Measured longitudinal changes in plasma AD biomarkers and tau PET in at-risk adults; found females showed a faster increase in plasma GFAP.
Wennberg 2017	611	0.493	62.7	1	1		1	Investigated the cross-sectional association between cerebral Aβ deposition and gait; found sex differences in association between PiB-PET SUVR and gait.
Lindbergh 2020	149	0.52	74.35	1	1			Evaluated sex differences in β-amyloid and cognitive trajectories in preclinical AD; found that females with elevated Aβ are more vulnerable to memory decline.
Akinci 2022	921	0.617	62.7	1	1			Investigated associations with COVID-19 confinement symptoms; found amyloid and IL-6 levels linked to COVID-19 anxious-depressive symptoms in women.
Gottesman 2017	322	0.575	75.8	1	1			Studied intracranial atherosclerotic disease associations with Aβ; found males have stronger links between midlife vascular risk factors and late-life amyloid.
Walker 2018	339	0.56	75	1	1			Examined mid and late life inflammatory markers and amyloid; found sex-dependent associations as C-reactive protein (CRP) was linked to amyloid in males.
Gottesman 2020	300	0.56	75.8	1	1			Examined the association between intracranial atherosclerotic disease and brain β-amyloid; did not find sex-based differences.
James 2023	362	0.4944	70.6	1	1			Examined normal-appearing white matter integrity; found greater ‘midlife’ cardiovascular risk is associated with poorer white matter integrity in females.
Dolatshahi 2025	98	0.653	49.4	1	1			Investigated relationships between obesity and abdominal adiposity and neuroinflammation; found sex differences in correlations with BMI.
Subramaniapillai 2022	21308	0.502	63.84	1				Explored how cardiometabolic risk factors (CMRs) interact with sex and APOE4; found sex differences between brain age gap and all CMRs.
Morrison 2024	2119	0.465	73.23	1				Examined sex differences in relationship with risk factors, WMHs, and cognition; found sex differences in WMH progression in occipital lobe.
Racine 2016	175	0.7	55.9	1				Investigated a biomarker panel reflecting co-occurring pathology for early detection of AD; found female sex is associated with improved cognition.
Bangen 2012	45	0.5555	75.53	1				Examined AD risk factors and fMRI during memory encoding; did not find significant sex differences for CBF or BOLD.
Shekhtman 2024	204	0.6	59.44	1				Examined sex-mediated associations between abdominal fat and cognition and brain volumes; found sex-specific link between fat and brain health.
Younan 2021	1365	1	77.9	1				Examined if exposure to PM2.5 (particulate matter with diameters < 2.5 μm) contributes to brain atrophy in females; exposure to PM2.5 increases AD risk.
Thurston 2024	222	1	59.2	1				Studied the relationship between reproductive hormones and WMH volumes in midlife women; found reproductive hormones are related to WMH volumes.
Subramaniapillai 2024	1120	0.48	71.78	1				Explored cardiometabolic risk and brain age; found sex differences and links to menopause in females.
Biechele 2024	64	0.57	70.5		1	1		Explored sex and obesity effects on translocator protein (TSPO)-PET; found females showed higher mean cortical TSPO-PET z-scores.
Iaccarino 2021	18178	0.513	75.8		1			Examined the association between air pollution and amyloid PET positivity; did not find sex differences between males and females.
Zhang 2017	194	0.572165	73.12		1			Investigated the impact of sex on cognition among cognitively normal people; found a greater advantage for females on verbal memory tasks.
Neu 2017	41036	0.546	73.13					Examined if sex mediates AD risk for APOE4 carriers; found females have an increased risk between the ages of 65 and 75 years.
