# Supplementary material for: Sex differences in Alzheimer’s disease: a systematic review of two decades of neuroimaging research
Source: Br J Radiol. 2026 Jan 16;99(1180):702–13. doi: 10.1093/bjr/tqag011 (PMC13070646; doi:10.1093/bjr/tqag011)
Supplement: tqag011_Supplementary_Data [file tqag011_supplementary_data.zip › Table S1A.xlsx]

## Sheet: Extract
Table S1A: Summary of reviewed studies on sex differences, including authors, publication year, mean age, and number of participants.
First author (year)	# Participants	Female (%)	Age (mean)	Brief Summary of Manuscripts and Sex-Related Findings
Sauty 2023	1502	0.467	73.87	Analyzed sex-dependence of onset and pace of brain atrophy in AD and healthy aging; females have faster atrophy rates in certain brain regions.
Palta 2021	252	0.6865	64.1	Examined sex differences in tau burden, and whether tau differences depend on Aβ burden; found females had higher tau burden in specific regions.
Caldwell 2017	742	0.484	71.59	Investigated the moderating effect of sex on amyloid and AD related verbal learning deficits and hippocampal volume changes; sex differences observed.
Rahman 2020	121	0.702	53	Investigated sex differences in biomarkers of late-onset AD risk via Aβ PET, FDG PET and MRI; found sex differences in Aβ PET, FDG PET, and brain volumes.
Lee 2024	1078	0.464	66.08	Examined how sex modifies the effects of imaging and CSF biomarkers on AD, finding several significant sex differences.
Wang 2023	72	0.685	74.8	Examined the role of age, sex, and education in association to WMH and Aβ deposition; found that sex is the strongest predictor of Aβ deposition.
Luchsinger 2020	266	0.718	64	Examined sex differences in AD neuropathology in middle-aged Hispanics; found higher amyloid and tau in females, despite better cognition.
Nemes 2023	377	0.54	58.4	Used sex and APOE ε4 status as predictors of pathologic burden in early-onset Alzheimer’s disease; found sex-based effects on amyloid/tau PET burden.
Wisch 2021	148	0.58	69.34	Tested effects of sex and hormone therapy (HT) on amyloid and tau pathology; found sex differences and that HT accounted for a reduction in tau PET.
Bachmann 2024	104	0.5	69	Examined sex-related differences in regional tau-PET; found that females showed higher tau-PET signal, influenced by amyloid, age, and off-target binding.
Saloner 2024	163	0.503	72.7	Examined sex differences in plasma p-tau as a predictive biomarker of subclinical cognitive changes; found sex differences in preclinical trajectories.
Ramanan 2019	325	0.467	76.1	Investigated tau deposition and metabolism with APOE, education, and sex; found females have higher tau-mediated metabolic dysfunction.
Edwards 2021	119	0.521008	65.5	Investigated sex differences in multimodal neuroimaging data from cognitively impaired patients; found greater tau-PET retention in females.
Vila-Castelar 2022	242	0.624	38.27	Examined the effect of sex on pathology and memory in PSEN1 mutation carriers; found females exhibited better delayed recall than males.
Caldwell 2019	158	0.5	75.35	Investigated whether sex moderated the effects of amyloid and APOE ε4 on default mode network connectivity; found sex-specific effects in females.
Lindbergh 2020	149	0.52	74.35	Evaluated sex differences in β-amyloid and cognitive trajectories in preclinical AD; found that females with elevated Aβ are more vulnerable to memory decline.
Sundermann 2018	1583	0.44	73.61	Investigated if APOE genotype effects differ between sexes across AD stages; found APOE-ε4 related to greater Aβ burden in men only.
Jack 2015	1246	0.474	N/A	Compared effects of age, sex, and APOE ε4 on memory, brain structure, and Aβ PET; found males had lower hippocampal volume and worse memory.
Gong 2025	1022	0.59	71.87	Explored impact of sex and APOE status on functional connectivity in the entorhinal cortex; found females have higher ERC-FC in several networks.
Armstrong 2019	171	0.5	75	Examined the association of PIB+ with volumetric changes; found PiB+ males showed steeper volumetric declines in certain brain regions.
Roberts 2021	9758	0.51	70.87	Analyzed amyloid and APOE status in a clinical trial screening cohort; found sex distribution was similar across APOE and amyloid groups.
Akinci 2022	921	0.617	62.7	Investigated associations with COVID-19 confinement symptoms; found amyloid and IL-6 levels linked to COVID-19 anxious-depressive symptoms in women.
Chu 2024	442	0.62	64.51	Investigated links between nutrition and frailty and AD plasma biomarkers in amyloid-positive cognitively normal adults; found sex-specific relationships.
Gottesman 2017	322	0.575	75.8	Studied intracranial atherosclerotic disease associations with Aβ; found males have stronger links between midlife vascular risk factors and late-life amyloid.
Walker 2018	339	0.56	75	Examined mid and late life inflammatory markers and amyloid; found sex-dependent associations as C-reactive protein (CRP) was linked to amyloid in males.
Vemuri 2016	393	0.38	78.6	Investigated the effect of multiple variables on AD biomarker trajectories using longitudinal imaging data; found no sex differences.
Gottesman 2020	300	0.56	75.8	Examined the association between intracranial atherosclerotic disease and brain β-amyloid; did not find sex-based differences.
Iwata 2018	383	0.530026	73.11	Studied longitudinal cognitive decline in Japanese MCI patients; found women with MCI declined faster than men.
McCluskey 2018	112	1	69.2	Studied amyloid and subjective cognition in cognitively normal females; did not report findings on sex differences; sample was entirely female.
Ma 2024	1071	0.46	75.2	Investigated sex-dependent effects of APOE; found sex moderates the rate of cognitive decline associated with APOE4 genotype.
Kimura 2023	122	0.557	75.5	Predicted amyloid positivity using machine learning with wearable data; Sex is used as a predictor, and its significance varied across the models.
Hwang 2023	881	0.39	71.3	Developed a deep generative model to predict preclinical AD; included sex as a predictive variable.
Ossenkoppele 2020	260	0.558	69.2	Examined demographic, genetic, and imaging biomarker associations with brain resilience and tau burden; found female sex is associated with resilience.
Yakoub 2023	373	0.7158	63.59	Measured longitudinal changes in plasma AD biomarkers and tau PET in at-risk adults; found females showed a faster increase in plasma GFAP.
Jack 2017	435	0.46	56.04	Studied prevalence of amyloidosis, tauopathy, and neurodegeneration (ATN); found greater prevalence of ATN+ in men from age 65-75.
Wennberg 2017	611	0.493	62.7	Investigated the cross-sectional association between cerebral Aβ deposition and gait; found sex differences in association between PiB-PET SUVR and gait.
Schaeverbeke 2021	180	0.45	68.6	Investigated predictors of cognitive decline; found that age and sex account for 18.5% of variance in episodic memory decline.
James 2023	362	0.4944	70.6	Examined normal-appearing white matter integrity; found greater ‘midlife’ cardiovascular risk is associated with poorer white matter integrity in females.
Yang 2022	302	0.472492	74.21	Assessed sex differences in functional connectivity; found females had lower magnitude functional network metrics.
Pan 2023	291	0.59	65.6	Investigated \Aβ burden and cognitive performance by sex and APOE genotype; found sex differences in Aβ burden and cognition.
Subramaniapillai 2022	21308	0.502	63.84	Explored how cardiometabolic risk factors (CMRs) interact with sex and APOE4; found sex differences between brain age gap and all CMRs.
Reas 2024	416	0.5961	76.4	Conducted sex-stratified analyses of effects of APOE on brain microstructure; found differences in entorhinal/cingulum by APOE genotype in females.
Damoiseaux 2012	131	0.54	70.6	Examined if the effect of APOE genotype on functional connectivity is sex-mediated; found female ε4 carriers have reduced DMN connectivity.
Morrison 2024	2119	0.465	73.23	Examined sex differences in relationship with risk factors, WMHs, and cognition; found sex differences in WMH progression in occipital lobe.
Hammonds 2024	344	0.573	70.3	Analyzed gender fairness in deep learning prediction of AD from MRI; did not find significant sex differences in classification ability of subgroups.
Dincer 2022	350	0.557	69.7	Investigated relationships between APOE genotype, Aβ, MRI volumetrics, tau PET, and CSF p-tau; found sex-mediated effects of APOE genotype.
Contador 2022	106	0.622	57.48	Studied the sex influence on cognition, CSF biomarker levels, and brain volume in EOAD; found sex differences in cognition, atrophy, and CSF tau levels.
Burke 2019	694	0.608069	73.12	Examined sex differences in the development of MCI and AD; found hippocampal volume predicted AD/MCI progression more in women.
Sapkota 2021	354	0.5141	71.3	Examined brain atrophy and functional decline in AD; found it was moderated by APOE and sex, with a high-risk for female APOE ε4 carriers.
Garcia 2024	123	0.55	71.47	Examined predictors of medial temporal lobe volumes in aMCI; found sex differences as females have larger hippocampal volumes.
Yang 2022	122	0.61	72.44	Assessed the pathological effects of aging on caudate functional connectivity; found that sex modulates pathological aging regardless of Aβ status.
Aditya 2017	142	0.5	77	Developed machine learning scale to quantify dementia severity using non-image data; found sex-specific influences of education and socio-economic status.
DenHeijer 2004	6056	0.59	69	Investigated relationship between estrogen receptor α gene variations and brain volumes; found women with 'p' or 'x' alleles had smaller amygdala volumes.
Chen 2024	35035	0.53	63.6	Studied effects of age, APOE, and environment on brain; found sex-specific APOE-ε4 effects on amygdala and cerebellum, plus age-sex interactions.
Wugalter 2024	171	1	59.4	Investigated the roles of endogenous estrogens and APOE4 carrier status with brain volumes; found E1 and E2 are associations with brain volume.
Ambikairajah 2024	207595	1	56.25	Investigated HRT's effects on brain health; found lower brain volumes in APOE e4/e4 users, noting sex-specific risks.
Gold 2010	57	1	58.75	Investigated white matter microstructural declines in presymptomatic AD; found decreased white matter integrity in high AD-risk versus low-risk women.
Li 2017	13534	0.55	Unstated	Explored the association between BDNF gene variants and AD; suggests BDNF as a female-specific risk gene.
Racine 2016	175	0.7	55.9	Investigated a biomarker panel reflecting co-occurring pathology for early detection of AD; found female sex is associated with improved cognition.
Pelka 2020	744	0.4	64	Proposed a method to detect aMCI using MRI, biological sex, and APOE; used sex as a predictive variable in machine learning algorithm.
Choi 2024	2415	0.6	73.1	Developed multi-ethnic brain volume norms using ethnicity, age, sex, ICV, and scanner features; found that sex is a predictor.
Dounavi 2024	1585	0.626604	56.2	Explored texture-based morphometry in relation to APOE ε4, aging, and sex; reported some textural associations with sex.
Wang 2023	165	0.5	66.68	Studied AD risk factors and brain aging; found that women had significantly higher BrainAGE scores than men.
Bangen 2012	45	0.5555	75.53	Examined AD risk factors and fMRI during memory encoding; did not find significant sex differences for CBF or BOLD.
Kamath 2022	1600	0.602	76.2	Investigated neuroanatomic correlates of olfactory identification (OI) impairment; found sex differences in OI impairment and brain region volume.
Assareh 2014	292	0.53	86.25	Investigated SORL1 variants linked to AD and atrophy, with sex-specific SNP associations; found association between haplotype H1 and AD in females.
Peterson 2024	4702	0.6095	73.06	Studied the effects of sex, race, and APOE on white matter integrity; found prominent sex differences in white matter microstructure.
Choi 2020	1350	0.59	73.46	Brain aging slopes differed by ethnicity and sex. Caudate was larger in women, amygdala was larger in men.
Dolatshahi 2025	98	0.653	49.4	Investigated relationships between obesity and abdominal adiposity and neuroinflammation; found sex differences in correlations with BMI.
Yuan 2023	1730	0.449	73.81	Characterized the algorithmic fairness of prediction models for AD progression; found models met sex fairness metrics, except for in transitions.
Blum 2023	3024	0.37	50.09	Evaluated optimized controls-based denoising (CODE) on structural brain MRI data; sex differences were not explicitly discussed.
Klingenberg 2023	432	0.5	74.31	Examined a state-of-the-art AD classifier for potential sex bias; the classifier performed significantly better for females than for males.
Babulal 2024	283	0.512	72.3	Examined driving cessation in cognitively normal older adults; found that female sex was associated with a higher risk of driving cessation.
Scott 2024	343	0.58	74.23	Investigated sex differences in tau-PET signals; found that sex differences persisted after adjusting for confounding factors.
Yu 2024	148	0.64	66.49	Studied associations between AD-related plasma markers and Aβ deposition; found female SUVR values correlated with AD-related plasma markers.
Vanderlinden 2022	64	0.55	62.62	Assessed the reliability and stability of [18F]MK-6240 binding in healthy controls and aMCI patients; found higher ECU in women.
deJong 2017	3883	0.594	75.7	Investigated allometric scaling of brain regions to intracranial volume; found that scaling coefficients differed between tissue types and between sexes.
Shekhtman 2024	204	0.6	59.44	Examined sex-mediated associations between abdominal fat and cognition and brain volumes; found sex-specific link between fat and brain health.
Beheshti 2021	1280	0.5	72.59	Explored sex differences in metabolic brain-age from fluorodeoxyglucose PET; found healthy females showed younger metabolic brain age than males.
Malpetti 2017	507	0.564	74.3	Examined sex differences in brain metabolic activity; found sex differences in correlations between education and brain hypometabolism.
Han 2024	719	0.560501	55	Assessed sex differences in CSF clearance using fMRI; found that CSF clearance-related processes decline faster in females than males after age 55.
Li 2021	201	0.58209	65.84	Explored sex differences in brain network topology during AD; found sex differences in cognitive function and network architecture.
Caillaud 2024	409	0.66	51.6	Analyzed MTL structural and functional connectivity; found significant sex differences in volumes.
Spets 2024	180	0.4833	50	Assessed rsDMN connectivity by sex and reproductive status; found females exhibit greater rsDMN left and right hemispheric connectivity.
Calvo 2023	47	0.49	76.85	Studied gray matter volume as a cognitive reserve indicator in bilinguals with MCI; found no significant sex-based differences.
Gonzales 2024	2667	0.5605	64.02	Examined sleep duration and brain MRI measures; did not find sex-based differences.
MacPherson 2021	19184	0.517	53.8	Investigated associations between diet quality and midlife brain volume; found a strong interaction between sex and diet quality on brain volume.
Younan 2021	1365	1	77.9	Examined if exposure to PM2.5 (particulate matter with diameters < 2.5 μm) contributes to brain atrophy in females; exposure to PM2.5 increases AD risk.
Lima 2022	105	0.571	65.54	Presented validation studies for the Portuguese version of CDR plus NACC FTLD; reported sex differences in the proportion of females.
DiTella 2021	82	0.5365	76	Identified neural predictors of the efficacy of multimodal rehabilitative AD interventions; found females are more likely to improve in behavioral symptoms.
Moguilner 2024	5306	0.559744	65.34	Investigated sex effects on brain-age gaps in diverse populations; found larger brain-age gaps in females in control and AD groups.
Huang 2023	1494	0.519	74.9	Developed method to mitigate bias in MRI-based AD classifiers; showed this method significantly reduces sex disparities.
Oberstein 2022	285	0.379	63	Examined amyloid-β and cognition in p-Tau positive individuals; reported no significant sex differences between biomarkers.
Libowitz 2021	113	0.72	76.5	Investigated relationship between regional brain volumes and CSF AD biomarkers and neuro-psychometry; found sex predicts performance on Stroop Test.
Nielsen 2019	368	0.56	76.7	Established the diagnostic accuracy of the European Cross‐Cultural Neuropsychological Test Battery (CNTB); found sex is a significant predictor.
Jiang 2014	345	0.52	78.86	Longitudinally studied the effects of sex and education on brain atrophy; found mixed significant sex effects in brain volumes and rate of atrophy.
Castegnaro 2022	70	0.52	70.67	Assessed MCI using object-location memory; found that females made fewer location-binding errors than males.
Talarico 2013	339	0.63	73.63	Evaluated restless legs syndrome (RLS) in AD patients; found male sex predicted a higher probability of having RLS.
Schultz 2009	40	0.5	68	Studied correlations between emotional cognitive tests and hippocampal and amygdala volumes; found no significant sex differences.
Choi 2021	2537	0.6	73.13	Established multi-racial brain volume norms; found that sex was a significant predictor in models and interacted with ethnicity.
Brix 2017	534	0.53	74.96	Studied the Evans Index and ventricular enlargement; found women had lower EI and lateral ventricular volume than men.
Funaki 2019	42	0.52381	74.5	Compared cognition and rCBF in amyloid-positive and -negative SCD patients; reported greater subjective memory decline in women.
Biechele 2024	64	0.57	70.5	Explored sex and obesity effects on translocator protein (TSPO)-PET; found females showed higher mean cortical TSPO-PET z-scores.
Buckley 2019	296	0.58	74.2	Examined sex differences in the cross-sectional association between Aβ and tau deposition; found sex differences in regional tau burden.
Chen 2024	1180	0.45	73.36	Studied links between serum bile acid and AD; found significant sex differences in serum bile acid profiles and predicted AD progression differently by sex.
Gustavsson 2023	416000000	0.54	Unstated	Investigated and provided global estimates of AD prevalence, stratified by sex; found a higher weighted global mean for women.
Wang 2024	387	0.57	72.2	Investigated sex-based effects of obesity on tau/amyloid PET and cognition; found sex differences between obesity and cognition.
GonzÃ¡lez 2024	354	0.51	53.3	Evaluated associations of physical activity with Aβ and tau; found higher midlife activity is linked to lower tau in men in certain regions.
Iaccarino 2021	18178	0.513	75.8	Examined the association between air pollution and amyloid PET positivity; did not find sex differences between males and females.
Jansen 2015	7583	0.49	68.34	Conducted a meta-analysis on the prevalence of cerebral amyloid pathology; did not find significant associations between amyloid positivity and sex.
Gupta 2015	954	0.5828	77.97	Studied follow-up plasma ApoE levels in AD and MCI, exploring the influence of sex and APOE; found that sex significantly affected ApoE protein levels.
Reith 2021	1224	0.464	73.1	Used machine learning to predict future amyloid changes via imaging, clinical, and genetic data; sex was included as a predictor in the models.
Cai 2023	620	0.473	72	APOE ε4 and sex modified the association between plasma p-tau181 and brain amyloid; sex-stratified analysis showed different trends.
Ruthirakuhan 2024	5961	0.52	71.7	Evaluated measurement equivalence of the Preclinical Alzheimer Cognitive Composite (PACC) across demographics; did not find sex-based differences.
Neu 2017	41036	0.546	73.13	Examined if sex mediates AD risk for APOE4 carriers; found females have an increased risk between the ages of 65 and 75 years.
Wang 2022	343	0.597668	71.9	Studied sex differences between tau and cognition in preclinical AD; found higher tau level was associated with worse cognition in females.
Zhang 2017	194	0.572165	73.12	Investigated the impact of sex on cognition among cognitively normal people; found a greater advantage for females on verbal memory tasks.
Thurston 2024	222	1	59.2	Studied the relationship between reproductive hormones and WMH volumes in midlife women; found reproductive hormones are related to WMH volumes.
Subramaniapillai 2024	1120	0.48	71.78	Explored cardiometabolic risk and brain age; found sex differences and links to menopause in females.
Shang 2018	70	0.71	67.3	Compared 3 total intracranial volume estimation methods; found that SPM8 was sensitive to sex effects.
Mean age of participants in the studies		0.568185	68.8055
