# Supplementary material for: Sex differences in Alzheimer’s disease: a systematic review of two decades of neuroimaging research
Source: Br J Radiol. 2026 Jan 16;99(1180):702–13. doi: 10.1093/bjr/tqag011 (PMC13070646; doi:10.1093/bjr/tqag011)
Supplement: tqag011_Supplementary_Data [file tqag011_supplementary_data.zip › Table S1B.xlsx]

## Sheet: Extract
Table S1B: Neuroimaging modalities (MRI, Aβ-PET, Tau-PET, FDG-PET) and their interactions with cognitive reserve, hormones, genetics, inflammation/vascular factors, lifestyle, and machine learning, including whether sex differences were identified.
First author (year)	# Participants	Female (%)	Age (mean)	Age (St. Dev.)	Age (min.)	Age (max.)	Cognition	MRI	Genetic Factors	Aβ-PET	Sex Difference as Primary Outcome	Lifestyle Factors	Machine Learning	CSF	Tau-PET	Inflammation/Vascular	Cognitive Reserve	Hormonal Factors	Plasma	FDG-PET	No Sex Differences
Sauty 2023	1502	0.467	73.87	7.05	59	89	1	1	1	1	1	1	1	1
Palta 2021	252	0.6865	64.1	3.27	45	71	1	1	1	1	1	1			1				1
Caldwell 2017	742	0.484	71.59	6.98	55	91	1	1	1	1	1	1					1	1
Rahman 2020	121	0.702	53	7	40	65	1	1	1	1	1	1						1	1	1
Lee 2024	1078	0.464	66.08	0.69	55	90	1	1	1	1	1		1	1					1
Wang 2023	72	0.685	74.8	6.2	65	93	1	1	1	1	1		1				1		1
Luchsinger 2020	266	0.718	64	3.43	55	69	1	1	1	1	1			1	1
Nemes 2023	377	0.54	58.4	5.04	40	64	1	1	1	1	1				1		1	1
Wisch 2021	148	0.58	69.34	7.09	48	90.62	1	1	1	1	1				1			1
Bachmann 2024	104	0.5	69	8.5	51	95	1	1	1	1	1				1			1
Saloner 2024	163	0.503	72.7	7.27	43	99	1	1	1	1	1				1	1			1
Ramanan 2019	325	0.467	76.1	7.2	61	91	1	1	1	1	1				1					1
Edwards 2021	119	0.521008	65.5	9.4	46	85	1	1	1	1	1				1
Vila-Castelar 2022	242	0.624	38.27	6.17	30	53	1	1	1	1	1						1			1
Caldwell 2019	158	0.5	75.35	7.19	75.6	95.8	1	1	1	1	1						1
Lindbergh 2020	149	0.52	74.35	6.88	52	91	1	1	1	1	1					1	1
Sundermann 2018	1583	0.44	73.61	6.79	60.04	87.19	1	1	1	1	1									1
Jack 2015	1246	0.474	N/A	11.1	30	95	1	1	1	1	1
Gong 2025	1022	0.59	71.87	4.81	62.2	82.8	1	1	1	1	1
Armstrong 2019	171	0.5	75	8	55+	91	1	1	1	1	1
Roberts 2021	9758	0.51	70.87	8.75	50	85	1	1	1	1				1							1
Akinci 2022	921	0.617	62.7	6.36	45	74	1	1	1	1		1		1		1
Chu 2024	442	0.62	64.51	7.2	50	79	1	1	1	1		1			1				1
Gottesman 2017	322	0.575	75.8	5.3	67	88	1	1	1	1		1				1
Walker 2018	339	0.56	75	5	60	90	1	1	1	1		1				1			1
Vemuri 2016	393	0.38	78.6	5	70	89	1	1	1	1		1								1	1
Gottesman 2020	300	0.56	75.8	5.17	75.1	77.1	1	1	1	1		1				1					1
Iwata 2018	383	0.530026	73.11	6.18	66.9	80.9	1	1	1	1		1
McCluskey 2018	112	1	69.2	2.5	64	75	1	1	1	1		1
Ma 2024	1071	0.46	75.2	7.64	72	83	1	1	1	1			1	1	1		1			1
Kimura 2023	122	0.557	75.5	1.5	71	80	1	1	1	1			1	1			1		1
Hwang 2023	881	0.39	71.3	8.78	53	89	1	1	1	1			1
Ossenkoppele 2020	260	0.558	69.2	9.5	50	89	1	1	1	1					1		1
Yakoub 2023	373	0.7158	63.59	5.13	55.13	84.23	1	1	1	1					1	1			1
Jack 2017	435	0.46	56.04	7.5	50	95	1	1	1	1					1
Wennberg 2017	611	0.493	62.7	3.17	50	69	1	1	1	1						1				1
Schaeverbeke 2021	180	0.45	68.6	6.4	52	80	1	1	1	1											1
James 2023	362	0.4944	70.6	0.7	36	71.4	1	1	1	1						1
Yang 2022	302	0.472492	74.21	7	59.2	80	1	1	1	1
Pan 2023	291	0.59	65.6	8.75	45	80	1	1	1	1
Subramaniapillai 2022	21308	0.502	63.84	7.49	44	82	1	1	1		1	1	1			1		1
Reas 2024	416	0.5961	76.4	6.9	56	97	1	1	1		1	1		1
Damoiseaux 2012	131	0.54	70.6	6.9	55	92	1	1	1		1	1		1
Morrison 2024	2119	0.465	73.23	7.21	58	88	1	1	1		1	1				1
Hammonds 2024	344	0.573	70.3	7.2	63	82.8	1	1	1		1		1								1
Dincer 2022	350	0.557	69.7	8.1	52.3	86	1	1	1		1			1	1
Contador 2022	106	0.622	57.48	4.44	44	70	1	1	1		1			1
Burke 2019	694	0.608069	73.12	10.49	65+	95	1	1	1		1							1
Sapkota 2021	354	0.5141	71.3	9.1	46	89	1	1	1		1
Garcia 2024	123	0.55	71.47	7.12	57	86	1	1	1		1
Yang 2022	122	0.61	72.44	4.42	59.2	80	1	1	1		1
Aditya 2017	142	0.5	77	7	60	90	1	1	1			1	1
DenHeijer 2004	6056	0.59	69	8.7	55+	87	1	1	1			1			1			1	1
Chen 2024	35035	0.53	63.6	7.53	45	81	1	1	1			1					1
Wugalter 2024	171	1	59.4	4.03	45	67	1	1	1			1						1	1
Ambikairajah 2024	207595	1	56.25	8.01	37	73	1	1	1			1						1
Gold 2010	57	1	58.75	5.77	50	70	1	1	1			1						1
Li 2017	13534	0.55	Unstated	Unstated	Unstated	Unstated	1	1	1				1	1
Racine 2016	175	0.7	55.9	5.7	44	68	1	1	1				1	1		1
Pelka 2020	744	0.4	64	9.75	46	85	1	1	1				1
Choi 2024	2415	0.6	73.1	5.74	59	89	1	1	1				1
Dounavi 2024	1585	0.626604	56.2	7.4	45	76	1	1	1				1
Wang 2023	165	0.5	66.68	7.2	45	88	1	1	1				1
Bangen 2012	45	0.5555	75.53	7.75	60	92	1	1	1					1		1					1
Kamath 2022	1600	0.602	76.2	5.3	76	78	1	1	1					1
Assareh 2014	292	0.53	86.25	3.31	75+	93	1	1	1									1
Peterson 2024	4702	0.6095	73.06	9.75	55	85	1	1	1
Choi 2020	1350	0.59	73.46	4.69	65	85	1	1	1
Dolatshahi 2025	98	0.653	49.4	6.2	41	60	1	1		1		1				1
Yuan 2023	1730	0.449	73.81	6.92	53	94.6	1	1		1			1	1
Blum 2023	3024	0.37	50.09	15.48	19	82	1	1		1			1		1					1
Klingenberg 2023	432	0.5	74.31	6.6	61	88	1	1		1			1
Babulal 2024	283	0.512	72.3	4.84	65+	82	1	1		1				1	1
Scott 2024	343	0.58	74.23	8.4	50	94	1	1		1					1
Yu 2024	148	0.64	66.49	6.67	46.48	86.5	1	1		1									1
Vanderlinden 2022	64	0.55	62.62	15.84	25	87	1	1		1
deJong 2017	3883	0.594	75.7	5.2	66	95	1	1
Shekhtman 2024	204	0.6	59.44	7.6	51.8	67.6	1	1			1	1				1
Beheshti 2021	1280	0.5	72.59	7.5	51	94	1	1			1		1				1			1
Malpetti 2017	507	0.564	74.3	5.6	65	89.6	1	1			1		1				1			1
Han 2024	719	0.560501	55	10.67	36	100	1	1			1			1				1
Li 2021	201	0.58209	65.84	8.74	48	84	1	1			1						1
Caillaud 2024	409	0.66	51.6	2.9	40	62	1	1			1							1
Spets 2024	180	0.4833	50	2.21	45	55	1	1			1							1
Calvo 2023	47	0.49	76.85	7.5	61	92	1	1				1	1				1				1
Gonzales 2024	2667	0.5605	64.02	11.06	35	85	1	1				1									1
MacPherson 2021	19184	0.517	53.8	6.9	40	65	1	1				1
Younan 2021	1365	1	77.9	3.7	70	82.5	1	1				1				1
Lima 2022	105	0.571	65.54	8.02	49	82	1	1					1	1
DiTella 2021	82	0.5365	76	5.3	72.25	79	1	1					1				1
Moguilner 2024	5306	0.559744	65.34	11.44	22	91	1	1					1
Huang 2023	1494	0.519	74.9	8.1	58	92	1	1					1
Oberstein 2022	285	0.379	63	8	47	79	1	1						1							1
Libowitz 2021	113	0.72	76.5	8.8	67	85	1	1						1
Nielsen 2019	368	0.56	76.7	6.8	63	91	1	1						1
Jiang 2014	345	0.52	78.86	4.5	70	90	1	1									1
Castegnaro 2022	70	0.52	70.67	6.85	56	85	1	1									1
Talarico 2013	339	0.63	73.63	8.04	57	90	1	1												1
Schultz 2009	40	0.5	68	7.71	55	76	1	1													1
Choi 2021	2537	0.6	73.13	5.78	59	89	1	1
Brix 2017	534	0.53	74.96	4.57	65	84	1	1
Funaki 2019	42	0.52381	74.5	4.7	71	83	1		1	1
Biechele 2024	64	0.57	70.5	7.96	61.8	76.7	1		1	1	1	1		1	1	1
Buckley 2019	296	0.58	74.2	7.6	55	94	1		1	1	1			1	1
Chen 2024	1180	0.45	73.36	7.03	59	88	1		1	1	1			1						1
Gustavsson 2023	416000000	0.54	Unstated	Unstated	50	90+	1		1	1		1	1	1			1
Wang 2024	387	0.57	72.2	4.8	57.8	86.6	1		1	1		1			1
GonzÃ¡lez 2024	354	0.51	53.3	8.2	32	73	1		1	1		1			1
Iaccarino 2021	18178	0.513	75.8	6.3	63	89	1		1	1		1				1					1
Jansen 2015	7583	0.49	68.34	12.36	18	100	1		1	1			1	1			1				1
Gupta 2015	954	0.5828	77.97	7.58	73.51	80.32	1		1	1			1						1
Reith 2021	1224	0.464	73.1	7.4	58	88	1		1	1			1
Cai 2023	620	0.473	72	7.2	55	91.4	1		1	1									1
Ruthirakuhan 2024	5961	0.52	71.7	4.9	65	85	1		1	1
Neu 2017	41036	0.546	73.13	7.17	58.8	87.47	1		1		1					1
Wang 2022	343	0.597668	71.9	4.7	65	80	1		1						1
Zhang 2017	194	0.572165	73.12	6.05	65	89	1			1	1					1
Thurston 2024	222	1	59.2	4.29	45	67		1	1		1	1				1		1
Subramaniapillai 2024	1120	0.48	71.78	0.68	69	71		1	1		1	1				1
Shang 2018	70	0.71	67.3	6.4	54	81		1						1
Mean		0.568185	68.8055	# of Studies			117	104	85	62	45	35	29	28	23	22	19	16	14	12	12
